# Supplementary material for: Transcriptomic and Physiological Profiling Elucidates Differential Salt Stress Responses in Tolerant ‘SO4’ and Sensitive ‘Beida’ Grapevine Rootstocks
Source: Int J Mol Sci. 2026 Jul 21;27(14):6479. doi: 10.3390/ijms27146479 (PMC13411216; doi:10.3390/ijms27146479)
Supplement: Supplementary file 1 [file ijms-27-06479-s001.zip]

Archive with 6 entries (6 files):
- Supplementary Figures.pdf
- Supplementary Table S6.csv
- Supplementary Table S7.csv
- Supplementary Table S8.csv
- Supplementary Table S9.csv
- Supplementary Tables.xlsx
