# Supplementary material for: Transcriptomic and Physiological Profiling Elucidates Differential Salt Stress Responses in Tolerant ‘SO4’ and Sensitive ‘Beida’ Grapevine Rootstocks
Source: Int J Mol Sci. 2026 Jul 21;27(14):6479. doi: 10.3390/ijms27146479 (PMC13411216; doi:10.3390/ijms27146479)
Supplement: Supplementary file 1 [file ijms-27-06479-s001.zip › Supplementary Table S6.csv]

Rank	Source	Target	Source_Label	Target_Label	Correlation	Module	Relationship
1	Vitvi01g00735	Vitvi07g00495	VvBCA2	MRF1-like	0.279234678619723	black	Within-module co-expression
2	Vitvi01g00735	Vitvi07g04117	VvBCA2	Unresolved	0.27288264068789	black	Within-module co-expression
3	Vitvi01g00735	Vitvi13g04284	VvBCA2	NLR-like	0.271415202345438	black	Within-module co-expression
4	Vitvi01g00735	Vitvi10g01678	VvBCA2	Cystatin-like	0.260159675046744	black	Within-module co-expression
5	Vitvi01g00735	Vitvi06g00236	VvBCA2	NADK1-like	0.252117355589986	black	Within-module co-expression
6	Vitvi01g00735	Vitvi13g04285	VvBCA2	NLR-like	0.251279197310954	black	Within-module co-expression
7	Vitvi01g00735	Vitvi08g01847	VvBCA2	CYP93A18	0.244589561975072	black	Within-module co-expression
8	Vitvi01g00735	Vitvi10g00709	VvBCA2	E1-like	0.242978543743713	black	Within-module co-expression
9	Vitvi01g00735	Vitvi09g01808	VvBCA2	Uncharacterized	0.241483373330606	black	Within-module co-expression
10	Vitvi01g00735	Vitvi02g04008	VvBCA2	Unresolved	0.240007733936747	black	Within-module co-expression
11	Vitvi01g00735	Vitvi13g02144	VvBCA2	NLR-like	0.234024015303368	black	Within-module co-expression
12	Vitvi01g00735	Vitvi04g01198	VvBCA2	CRT3	0.228180420903433	black	Within-module co-expression
13	Vitvi01g00735	Vitvi18g00258	VvBCA2	PDIL1-1	0.227801546073213	black	Within-module co-expression
14	Vitvi01g00735	Vitvi02g00296	VvBCA2	MPA1-like	0.222862260278484	black	Within-module co-expression
15	Vitvi01g00735	Vitvi06g00158	VvBCA2	LOX1	0.222841723914239	black	Within-module co-expression
16	Vitvi01g00735	Vitvi03g04055	VvBCA2	ROC1-like	0.216938368112499	black	Within-module co-expression
17	Vitvi01g00735	Vitvi02g00067	VvBCA2	Uncharacterized	0.209750384969857	black	Within-module co-expression
18	Vitvi01g00735	Vitvi10g01458	VvBCA2	TRX-X	0.209489003606322	black	Within-module co-expression
19	Vitvi01g00735	Vitvi18g02390	VvBCA2	ARF19	0.205510788225702	black	Within-module co-expression
20	Vitvi01g00735	Vitvi15g01160	VvBCA2	Remorin-like	0.20447195412127	black	Within-module co-expression
21	Vitvi01g00735	Vitvi18g01131	VvBCA2	TLP1b-like	0.202051188959157	black	Within-module co-expression
22	Vitvi01g00735	Vitvi11g01643	VvBCA2	AER-like	0.198151336898977	black	Within-module co-expression
23	Vitvi01g00735	Vitvi13g04282	VvBCA2	Unresolved	0.194327400352695	black	Within-module co-expression
24	Vitvi01g00735	Vitvi14g00949	VvBCA2	CML23-like	0.192056778212502	black	Within-module co-expression
25	Vitvi01g00735	Vitvi13g04288	VvBCA2	Unresolved	0.188717369976009	black	Within-module co-expression
26	Vitvi01g00735	Vitvi14g01961	VvBCA2	DUF1666	0.186836875144889	black	Within-module co-expression
27	Vitvi01g00735	Vitvi19g00619	VvBCA2	PAT2	0.184313700731744	black	Within-module co-expression
28	Vitvi01g00735	Vitvi10g00052	VvBCA2	OSCA1-like	0.182843957673801	black	Within-module co-expression
29	Vitvi01g00735	Vitvi18g02685	VvBCA2	Reticulocalbin-like	0.178564288839811	black	Within-module co-expression
30	Vitvi01g00735	Vitvi03g00322	VvBCA2	KCS9-like	0.177634424323124	black	Within-module co-expression
