# Supplementary material for: Transcriptomic and Physiological Profiling Elucidates Differential Salt Stress Responses in Tolerant ‘SO4’ and Sensitive ‘Beida’ Grapevine Rootstocks
Source: Int J Mol Sci. 2026 Jul 21;27(14):6479. doi: 10.3390/ijms27146479 (PMC13411216; doi:10.3390/ijms27146479)
Supplement: Supplementary file 1 [file ijms-27-06479-s001.zip › Supplementary Table S7.csv]

Rank	Gene_ID_v4.3	Current_ID_v5.1	Gene_Symbol	Gene_Name	Network_Label	Gene_Function	Function_Category	Annotation_Confidence	Mapping_Status	Role	Correlation_to_Hub	Module	Review_Required	Source_URL
0	Vitvi01g00735	Vitvi05_01chr01g11340	VvBCA2	Beta-carbonic anhydrase 2	VvBCA2	Catalyses reversible hydration of carbon dioxide, supporting cellular inorganic-carbon supply, pH regulation and photosynthetic carbon metabolism.	Carbon metabolism and pH regulation	High	High-confidence direct mapping	Central hub		black	No	https://grapedia.org/files-download/
1	Vitvi07g00495	Vitvi05_01chr07g07510	MRF1-like	Meiosis regulator and mRNA-stability factor 1-like NYN-domain protein	MRF1-like	NYN-domain RNA-processing protein predicted to influence mRNA stability and reproductive or developmental regulation.	RNA metabolism and development	Moderate	CDS retained; gene boundaries strongly revised	Top-30 co-expression partner	0.279234678619723	black	No	https://grapedia.org/files-download/
2	Vitvi07g04117		Unresolved	Unresolved or retired PN40024 v4.3 gene model	Unresolved	Function unresolved because the old PN40024 v4.3 gene model has no direct v5.1 equivalent.	Unresolved	Unresolved	No direct v5.1 equivalent	Top-30 co-expression partner	0.27288264068789	black	Yes	https://grapedia.org/files-download/
3	Vitvi13g04284	Vitvi05_01chr13g13070	NLR-like	NB-ARC/leucine-rich-repeat disease-resistance protein, SNC1-like	NLR-like	NB-ARC/leucine-rich-repeat immune-receptor-like protein predicted to participate in intracellular defence recognition and signalling.	Immune recognition and defence	Low	Multiple old IDs map to one v5.1 locus	Top-30 co-expression partner	0.271415202345438	black	Yes	https://grapedia.org/files-download/
4	Vitvi10g01678	Vitvi05_01chr10g03120	Cystatin-like	Cystatin-like protein	Cystatin-like	Cystatin-domain protein potentially regulating cysteine proteases; its precise grapevine function remains uncertain.	Protease regulation	Moderate	Direct mapping with boundary revision	Top-30 co-expression partner	0.260159675046744	black	No	https://grapedia.org/files-download/
5	Vitvi06g00236	Vitvi05_01chr06g03710	NADK1-like	NAD(H) kinase 1	NADK1-like	Phosphorylates NAD(H) to generate NADP(H), supporting redox balance, biosynthesis and stress-responsive antioxidant metabolism.	NADP metabolism and redox balance	High	Direct mapping with boundary revision	Top-30 co-expression partner	0.252117355589986	black	No	https://grapedia.org/files-download/
6	Vitvi13g04285	Vitvi05_01chr13g13070	NLR-like	NB-ARC/leucine-rich-repeat disease-resistance protein, SNC1-like	NLR-like	NB-ARC/leucine-rich-repeat immune-receptor-like protein predicted to participate in intracellular defence recognition and signalling.	Immune recognition and defence	Low	Multiple old IDs map to one v5.1 locus	Top-30 co-expression partner	0.251279197310954	black	Yes	https://grapedia.org/files-download/
7	Vitvi08g01847	Vitvi05_01chr08g23160	CYP93A18	Cytochrome P450 93A18	CYP93A18	Cytochrome P450 monooxygenase predicted to catalyse oxidative reactions in specialized secondary metabolism.	Cytochrome P450 metabolism	High (curated)	CDS retained; gene boundaries strongly revised	Top-30 co-expression partner	0.244589561975072	black	No	https://grapedia.org/grapevine-gene-catalogue/
8	Vitvi10g00709	Vitvi05_01chr10g12570	E1-like	Enolase-phosphatase E1-like protein	E1-like	Enolase-phosphatase E1-like enzyme predicted to participate in the methionine-salvage pathway.	Methionine salvage metabolism	Moderate	High-confidence direct mapping	Top-30 co-expression partner	0.242978543743713	black	No	https://grapedia.org/files-download/
9	Vitvi09g01808	Vitvi05_01chr09g14730	Uncharacterized	Uncharacterized transposon-associated or composite protein	Uncharacterized	Uncharacterized composite or transposon-associated protein with conflicting Hsp90-activator and reverse-transcriptase evidence.	Uncharacterized / transposon-associated	Low	Direct mapping with boundary revision	Top-30 co-expression partner	0.241483373330606	black	Yes	https://grapedia.org/files-download/
10	Vitvi02g04008		Unresolved	Unresolved or retired PN40024 v4.3 gene model	Unresolved	Function unresolved because the old PN40024 v4.3 gene model has no direct v5.1 equivalent.	Unresolved	Unresolved	No direct v5.1 equivalent	Top-30 co-expression partner	0.240007733936747	black	Yes	https://grapedia.org/files-download/
11	Vitvi13g02144	Vitvi05_01chr13g13070	NLR-like	NB-ARC/leucine-rich-repeat disease-resistance protein, SNC1-like	NLR-like	NB-ARC/leucine-rich-repeat immune-receptor-like protein predicted to participate in intracellular defence recognition and signalling.	Immune recognition and defence	Low	Multiple old IDs map to one v5.1 locus	Top-30 co-expression partner	0.234024015303368	black	Yes	https://grapedia.org/files-download/
12	Vitvi04g01198	Vitvi05_01chr04g16890	CRT3	Calreticulin-3	CRT3	Endoplasmic-reticulum lectin chaperone that assists glycoprotein folding and quality control, including maturation of immune-related receptors.	ER protein folding and quality control	Moderate	Partial/weak v5.1 equivalence	Top-30 co-expression partner	0.228180420903433	black	Yes	https://grapedia.org/files-download/
13	Vitvi18g00258	Vitvi05_01chr18g03920	PDIL1-1	Protein disulfide-isomerase PDIL1-1	PDIL1-1	Protein disulfide-isomerase that catalyses disulfide-bond formation and rearrangement during protein folding in the endoplasmic reticulum.	ER protein folding and redox	High	Direct mapping with boundary revision	Top-30 co-expression partner	0.227801546073213	black	No	https://grapedia.org/files-download/
14	Vitvi02g00296	Vitvi05_01chr02g03830	MPA1-like	Puromycin-sensitive aminopeptidase / M1 aminopeptidase	MPA1-like	M1-family aminopeptidase involved in N-terminal peptide cleavage, protein turnover and peptide processing.	Proteolysis and peptide processing	High	Direct mapping with boundary revision	Top-30 co-expression partner	0.222862260278484	black	No	https://grapedia.org/files-download/
15	Vitvi06g00158	Vitvi05_01chr06g02410	LOX1	Lipoxygenase 1	LOX1	Lipoxygenase that oxygenates polyunsaturated fatty acids, initiating oxylipin production during development, wounding and stress responses.	Oxylipin and lipid signalling	High (curated)	Direct mapping with boundary revision	Top-30 co-expression partner	0.222841723914239	black	No	https://grapedia.org/grapevine-gene-catalogue/
16	Vitvi03g04055	Vitvi05_01chr03g01800	ROC1-like	Cyclophilin-type peptidyl-prolyl cis-trans isomerase ROC1-like	ROC1-like	Cyclophilin-type peptidyl-prolyl isomerase that promotes protein folding and may modulate stress-responsive signalling proteins.	Protein folding and signalling	Moderate	Partial/weak v5.1 equivalence	Top-30 co-expression partner	0.216938368112499	black	Yes	https://grapedia.org/files-download/
17	Vitvi02g00067	Vitvi05_01chr02g00750	Not assigned	EMB|CAB89363.1	Uncharacterized	Uncharacterized protein with no sufficiently informative functional assignment in the supplied Grapedia resources.	Unknown	Moderate	CDS retained; gene boundaries strongly revised	Top-30 co-expression partner	0.209750384969857	black	No	https://grapedia.org/files-download/
18	Vitvi10g01458	Vitvi05_01chr10g24700	TRX-X	Thioredoxin X, chloroplastic	TRX-X	Chloroplastic thioredoxin that contributes to redox regulation of photosynthetic and metabolic proteins.	Chloroplast redox regulation	High	Direct mapping with boundary revision	Top-30 co-expression partner	0.209489003606322	black	No	https://grapedia.org/files-download/
19	Vitvi18g02390	Vitvi05_01chr18g36610	ARF19	Auxin response factor 19	ARF19	Auxin-response transcription factor that regulates auxin-responsive genes controlling root growth, development and environmental responses.	Auxin signalling and transcription	High (curated)	Direct mapping with boundary revision	Top-30 co-expression partner	0.205510788225702	black	No	https://grapedia.org/grapevine-gene-catalogue/
20	Vitvi15g01160	Vitvi05_01chr15g20090	Remorin-like	Remorin-like protein	Remorin-like	Plant-specific membrane-microdomain protein potentially organizing plasma-membrane signalling and stress-response complexes.	Membrane microdomains and signalling	Moderate	CDS retained; gene boundaries strongly revised	Top-30 co-expression partner	0.20447195412127	black	No	https://grapedia.org/files-download/
21	Vitvi18g01131	Vitvi05_01chr18g17050	TLP1b-like	Thaumatin-like protein 1b	TLP1b-like	Thaumatin-like pathogenesis-related protein potentially contributing to antifungal defence and stress tolerance.	Pathogenesis-related defence	High	CDS retained; gene boundaries strongly revised	Top-30 co-expression partner	0.202051188959157	black	No	https://grapedia.org/files-download/
22	Vitvi11g01643	Vitvi05_01chr11g17110	AER-like	2-Alkenal reductase, NADP(+)-dependent-like	AER-like	NADP-dependent 2-alkenal reductase that detoxifies reactive alpha,beta-unsaturated carbonyl compounds produced during oxidative stress.	Reactive-carbonyl detoxification	High	Direct mapping with boundary revision	Top-30 co-expression partner	0.198151336898977	black	No	https://grapedia.org/files-download/
23	Vitvi13g04282		Unresolved	Unresolved or retired PN40024 v4.3 gene model	Unresolved	Function unresolved because the old PN40024 v4.3 gene model has no direct v5.1 equivalent.	Unresolved	Unresolved	No direct v5.1 equivalent	Top-30 co-expression partner	0.194327400352695	black	Yes	https://grapedia.org/files-download/
24	Vitvi14g00949	Vitvi05_01chr14g14690	CML23-like	Probable calcium-binding protein CML23	CML23-like	Calmodulin-like calcium sensor predicted to decode cytosolic calcium signals during development and stress responses.	Calcium sensing and signalling	Moderate	CDS retained; gene boundaries strongly revised	Top-30 co-expression partner	0.192056778212502	black	No	https://grapedia.org/files-download/
25	Vitvi13g04288		Unresolved	Unresolved or retired PN40024 v4.3 gene model	Unresolved	Function unresolved because the old PN40024 v4.3 gene model has no direct v5.1 equivalent.	Unresolved	Unresolved	No direct v5.1 equivalent	Top-30 co-expression partner	0.188717369976009	black	Yes	https://grapedia.org/files-download/
26	Vitvi14g01961	Vitvi05_01chr14g29360	DUF1666	Protein of unknown function containing DUF1666	DUF1666	DUF1666-containing protein with no established biological function.	Unknown	Low	Direct mapping with boundary revision	Top-30 co-expression partner	0.186836875144889	black	Yes	https://grapedia.org/files-download/
27	Vitvi19g00619	Vitvi05_01chr19g09930	PAT2	PAT2 GRAS-family transcription factor	PAT2	GRAS-family transcription factor predicted to regulate developmental and hormone-responsive transcriptional programmes.	Transcriptional regulation and development	High (curated)	Direct mapping with boundary revision	Top-30 co-expression partner	0.184313700731744	black	No	https://grapedia.org/grapevine-gene-catalogue/
28	Vitvi10g00052	Vitvi05_01chr10g00750	OSCA1-like	Calcium-permeable stress-gated cation channel 1-like	OSCA1-like	Calcium-permeable stress-gated channel involved in osmotic sensing and calcium-dependent stress signalling.	Osmotic and calcium signalling	High	Direct mapping with boundary revision	Top-30 co-expression partner	0.182843957673801	black	No	https://grapedia.org/files-download/
29	Vitvi18g02685	Vitvi05_01chr18g12030	Reticulocalbin-like	Reticulocalbin-like EF-hand calcium-binding protein	Reticulocalbin-like	EF-hand calcium-binding protein predicted to function in endoplasmic-reticulum calcium homeostasis; the old-to-current mapping is weak.	ER calcium homeostasis	Low	Very weak v5.1 equivalence	Top-30 co-expression partner	0.178564288839811	black	Yes	https://grapedia.org/files-download/
30	Vitvi03g00322	Vitvi05_01chr03g05450	KCS9-like	Very-long-chain 3-ketoacyl-CoA synthase, KCS9-like	KCS9-like	3-Ketoacyl-CoA synthase involved in elongation of very-long-chain fatty acids used in membrane, cuticular and signalling lipids.	Very-long-chain fatty-acid synthesis	Moderate	CDS retained; gene boundaries strongly revised	Top-30 co-expression partner	0.177634424323124	black	No	https://grapedia.org/files-download/
