# Supplementary material for: Transcriptomic and Physiological Profiling Elucidates Differential Salt Stress Responses in Tolerant ‘SO4’ and Sensitive ‘Beida’ Grapevine Rootstocks
Source: Int J Mol Sci. 2026 Jul 21;27(14):6479. doi: 10.3390/ijms27146479 (PMC13411216; doi:10.3390/ijms27146479)
Supplement: Supplementary file 1 [file ijms-27-06479-s001.zip › Supplementary Table S8.csv]

Rank	Source	Target	Source_Label	Target_Label	Correlation	Module	Relationship
1	Vitvi07g02043	Vitvi12g02167	VvLCB1	Endoglucanase 25	0.389185048	black	Within-module co-expression
2	Vitvi07g02043	Vitvi05g00242	VvLCB1	SAM synthase 2	0.387702497	black	Within-module co-expression
3	Vitvi07g02043	Vitvi09g01017	VvLCB1	PP2C76	0.364342241	black	Within-module co-expression
4	Vitvi07g02043	Vitvi08g04383	VvLCB1	Unresolved	0.3627834	black	Within-module co-expression
5	Vitvi07g02043	Vitvi03g04211	VvLCB1	Cys-rich TM protein	0.349510132	black	Within-module co-expression
6	Vitvi07g02043	Vitvi13g04170	VvLCB1	Unresolved	0.345633425	black	Within-module co-expression
7	Vitvi07g02043	Vitvi18g00437	VvLCB1	JMJ21	0.34225802	black	Within-module co-expression
8	Vitvi07g02043	Vitvi09g00283	VvLCB1	LysM-RLK3	0.342023225	black	Within-module co-expression
9	Vitvi07g02043	Vitvi17g00350	VvLCB1	ASPG1	0.337220941	black	Within-module co-expression
10	Vitvi07g02043	Vitvi03g01169	VvLCB1	EXORDIUM-like 2	0.333179562	black	Within-module co-expression
11	Vitvi07g02043	Vitvi01g00397	VvLCB1	LPR2	0.327873473	black	Within-module co-expression
12	Vitvi07g02043	Vitvi04g02246	VvLCB1	PME31	0.321127654	black	Within-module co-expression
13	Vitvi07g02043	Vitvi04g01234	VvLCB1	BES1-2	0.320639036	black	Within-module co-expression
14	Vitvi07g02043	Vitvi05g01094	VvLCB1	SAHH	0.318591823	black	Within-module co-expression
15	Vitvi07g02043	Vitvi05g00759	VvLCB1	PMT3	0.31589854	black	Within-module co-expression
16	Vitvi07g02043	Vitvi15g01147	VvLCB1	MCTP5	0.313007051	black	Within-module co-expression
17	Vitvi07g02043	Vitvi15g01071	VvLCB1	Receptor-like kinase	0.304600916	black	Within-module co-expression
18	Vitvi07g02043	Vitvi09g00040	VvLCB1	GDSL esterase 1	0.304502358	black	Within-module co-expression
19	Vitvi07g02043	Vitvi12g00405	VvLCB1	HPL1	0.304091033	black	Within-module co-expression
20	Vitvi07g02043	Vitvi10g00052	VvLCB1	OSCA1-like	0.302984455	black	Within-module co-expression
21	Vitvi07g02043	Vitvi14g01961	VvLCB1	DUF1666	0.291499605	black	Within-module co-expression
22	Vitvi07g02043	Vitvi11g01629	VvLCB1	Uncharacterized	0.282351916	black	Within-module co-expression
23	Vitvi07g02043	Vitvi17g01148	VvLCB1	YSL7	0.2798992	black	Within-module co-expression
24	Vitvi07g02043	Vitvi13g00292	VvLCB1	β-1,3-glucanase	0.277943998	black	Within-module co-expression
25	Vitvi07g02043	Vitvi11g01643	VvLCB1	AER-like	0.27641789	black	Within-module co-expression
26	Vitvi07g02043	Vitvi18g01202	VvLCB1	Uncharacterized	0.275432722	black	Within-module co-expression
27	Vitvi07g02043	Vitvi08g00135	VvLCB1	Methionine synthase	0.273806523	black	Within-module co-expression
28	Vitvi07g02043	Vitvi02g01726	VvLCB1	ACX1	0.267100082	black	Within-module co-expression
29	Vitvi07g02043	Vitvi03g00322	VvLCB1	KCS9-like	0.266133055	black	Within-module co-expression
30	Vitvi07g02043	Vitvi02g01179	VvLCB1	DUR3	0.263654924	black	Within-module co-expression
