# Supplementary material for: Transcriptomic and Physiological Profiling Elucidates Differential Salt Stress Responses in Tolerant ‘SO4’ and Sensitive ‘Beida’ Grapevine Rootstocks
Source: Int J Mol Sci. 2026 Jul 21;27(14):6479. doi: 10.3390/ijms27146479 (PMC13411216; doi:10.3390/ijms27146479)
Supplement: Supplementary file 1 [file ijms-27-06479-s001.zip › Supplementary Table S9.csv]

Rank	Gene_ID_v4.3	Current_ID_v5.1	Gene_Symbol	Gene_Name	Network_Label	Gene_Function	Function_Category	Annotation_Confidence	Mapping_Status	Role	Correlation_to_Hub	Module	Review_Required	Source_URL
0	Vitvi07g02043	Vitvi05_01chr07g32580	VvLCB1	Serine palmitoyltransferase subunit LCB1	VvLCB1	Catalytic subunit of serine palmitoyltransferase, initiating sphingolipid biosynthesis and supporting membrane organization and stress signalling.	Sphingolipid metabolism	High	Direct mapping with boundary revision	Central hub		black	No	https://grapedia.org/files-download/
1	Vitvi12g02167	Vitvi05_01chr12g23360	Not assigned	endoglucanase 25	Endoglucanase 25	Endo-1,4-beta-glucanase involved in cellulose or cell-wall glucan modification.	Cell-wall metabolism	High	High-confidence direct mapping	Top-30 co-expression partner	0.389185048	black	No	https://grapedia.org/files-download/
2	Vitvi05g00242	Vitvi05_01chr05g03830	Not assigned	S-adenosylmethionine synthase 2	SAM synthase 2	Synthesizes S-adenosylmethionine from methionine and ATP, supplying the universal methyl-group donor.	One-carbon and methyl metabolism	High	CDS retained; gene boundaries strongly revised	Top-30 co-expression partner	0.387702497	black	No	https://grapedia.org/files-download/
3	Vitvi09g01017	Vitvi05_01chr09g14870	PP2C76	Protein phosphatase 2C	PP2C76	Protein phosphatase 2C that removes phosphate groups from signalling proteins and may modulate stress-response pathways.	Protein signalling	High (curated)	Direct mapping with boundary revision	Top-30 co-expression partner	0.364342241	black	No	https://grapedia.org/grapevine-gene-catalogue/
4	Vitvi08g04383		Unresolved	Unresolved or retired PN40024 v4.3 gene model	Unresolved	Function unresolved because the old v4.3 gene model has no direct PN40024 v5.1 equivalent.	Unresolved	Unresolved	No direct v5.1 equivalent	Top-30 co-expression partner	0.3627834	black	Yes	https://grapedia.org/files-download/
5	Vitvi03g04211	Vitvi05_01chr03g10380	Not assigned	Cysteine-rich and transmembrane domain-containing protein	Cys-rich TM protein	Cysteine-rich transmembrane protein of uncertain function, potentially associated with membrane-localized signalling.	Membrane protein / signalling	Moderate	Direct mapping with boundary revision	Top-30 co-expression partner	0.349510132	black	No	https://grapedia.org/files-download/
6	Vitvi13g04170		Unresolved	Unresolved or retired PN40024 v4.3 gene model	Unresolved	Function unresolved because the old v4.3 gene model has no direct PN40024 v5.1 equivalent.	Unresolved	Unresolved	No direct v5.1 equivalent	Top-30 co-expression partner	0.345633425	black	Yes	https://grapedia.org/files-download/
7	Vitvi18g00437	Vitvi05_01chr18g06410	Not assigned	lysine-specific demethylase JMJ21	JMJ21	JMJ-domain lysine demethylase implicated in chromatin modification and transcriptional regulation.	Chromatin regulation	High	Direct mapping with boundary revision	Top-30 co-expression partner	0.34225802	black	No	https://grapedia.org/files-download/
8	Vitvi09g00283	Vitvi05_01chr09g03910	Not assigned	lysM domain receptor-like kinase 3 isoform X1	LysM-RLK3	LysM-domain receptor-like kinase that can perceive extracellular carbohydrate signals and activate defence signalling.	Receptor signalling and defence	High	Direct mapping with boundary revision	Top-30 co-expression partner	0.342023225	black	No	https://grapedia.org/files-download/
9	Vitvi17g00350	Vitvi05_01chr17g05400	Not assigned	protein ASPARTIC PROTEASE IN GUARD CELL 1	ASPG1	Aspartic protease associated with proteolysis and guard-cell or stress-related processes.	Proteolysis	High	Direct mapping with boundary revision	Top-30 co-expression partner	0.337220941	black	No	https://grapedia.org/files-download/
10	Vitvi03g01169	Vitvi05_01chr03g18170	Not assigned	protein EXORDIUM-like 2	EXORDIUM-like 2	EXORDIUM-like protein associated with growth, cell expansion and extracellular or cell-wall responses.	Growth and cell-wall response	High	Direct mapping with boundary revision	Top-30 co-expression partner	0.333179562	black	No	https://grapedia.org/files-download/
11	Vitvi01g00397	Vitvi05_01chr01g05980	LPR2	Low Phosphate Root	LPR2	Multicopper oxidase involved in iron redox homeostasis and root responses to phosphate availability.	Nutrient and iron homeostasis	High (curated)	CDS retained; gene boundaries strongly revised	Top-30 co-expression partner	0.327873473	black	No	https://grapedia.org/grapevine-gene-catalogue/
12	Vitvi04g02246	Vitvi05_01chr04g23890	PME31	pectinmethylesterase 31	PME31	Pectin methylesterase that modifies pectin esterification and thereby affects cell-wall structure.	Cell-wall metabolism	High (curated)	Direct mapping with boundary revision	Top-30 co-expression partner	0.321127654	black	No	https://grapedia.org/grapevine-gene-catalogue/
13	Vitvi04g01234	Vitvi05_01chr04g17390	BES1-2	BES1/BZR1 domain containing protein	BES1-2	BES1/BZR1-family transcription factor participating in brassinosteroid-responsive gene regulation.	Transcriptional regulation	High (curated)	Direct mapping with boundary revision	Top-30 co-expression partner	0.320639036	black	No	https://grapedia.org/grapevine-gene-catalogue/
14	Vitvi05g01094	Vitvi05_01chr05g16450	Not assigned	adenosylhomocysteinase	SAHH	S-adenosylhomocysteine hydrolase that maintains methylation capacity by removing S-adenosylhomocysteine.	One-carbon and methyl metabolism	High	Direct mapping with boundary revision	Top-30 co-expression partner	0.318591823	black	No	https://grapedia.org/files-download/
15	Vitvi05g00759	Vitvi05_01chr05g11220	PMT3	Probable SAM-dependent methyltransferase PMT3	PMT3	Probable SAM-dependent methyltransferase PMT3; the specific biochemical substrate remains unresolved.	Methyltransferase	Moderate	CDS retained; gene boundaries strongly revised	Top-30 co-expression partner	0.31589854	black	No	https://grapedia.org/files-download/
16	Vitvi15g01147	Vitvi05_01chr15g19940	Not assigned	multiple C2 domain and transmembrane region protein 5	MCTP5	Multiple-C2-domain transmembrane protein likely involved in calcium-dependent membrane trafficking or signalling.	Calcium and membrane signalling	High	Direct mapping with boundary revision	Top-30 co-expression partner	0.313007051	black	No	https://grapedia.org/files-download/
17	Vitvi15g01071	Vitvi05_01chr15g18710	Not assigned	probable receptor-like protein kinase At5g24010	Receptor-like kinase	Receptor-like protein kinase predicted to transmit extracellular or cell-surface signals.	Receptor signalling	High	CDS retained; gene boundaries strongly revised	Top-30 co-expression partner	0.304600916	black	No	https://grapedia.org/files-download/
18	Vitvi09g00040	Vitvi05_01chr09g00550	Not assigned	GDSL esterase/lipase 1	GDSL esterase 1	GDSL esterase/lipase that hydrolyses ester bonds and may participate in lipid or cell-wall remodelling.	Lipid or ester metabolism	High	Direct mapping with boundary revision	Top-30 co-expression partner	0.304502358	black	No	https://grapedia.org/files-download/
19	Vitvi12g00405	Vitvi05_01chr12g06950	HPL1	Allene oxide synthase 7; cytochrome p450; Hydroperoxidase 1	HPL1	Fatty-acid hydroperoxide lyase involved in oxylipin and volatile-aldehyde formation during stress responses.	Oxylipin and stress metabolism	High (curated)	Direct mapping with boundary revision	Top-30 co-expression partner	0.304091033	black	No	https://grapedia.org/grapevine-gene-catalogue/
20	Vitvi10g00052	Vitvi05_01chr10g00750	OSCA1-like	Calcium-permeable stress-gated cation channel 1-like	OSCA1-like	OSCA-family calcium-permeable stress-gated channel involved in osmotic-stress sensing and calcium signalling.	Osmotic and calcium signalling	High	Direct mapping with boundary revision	Top-30 co-expression partner	0.302984455	black	No	https://grapedia.org/files-download/
21	Vitvi14g01961	Vitvi05_01chr14g29360	DUF1666	Protein of unknown function containing DUF1666	DUF1666	DUF1666-containing protein; its specific biological function is currently unknown.	Unknown	Low	Direct mapping with boundary revision	Top-30 co-expression partner	0.291499605	black	Yes	https://grapedia.org/files-download/
22	Vitvi11g01629	Vitvi05_01chr11g16570	Uncharacterized	Uncharacterized protein	Uncharacterized	Uncharacterized protein with no informative functional annotation in the supplied Grapedia resources.	Unknown	Low	Very weak v5.1 equivalence	Top-30 co-expression partner	0.282351916	black	Yes	https://grapedia.org/files-download/
23	Vitvi17g01148	Vitvi05_01chr17g16900	Not assigned	probable metal-nicotianamine transporter YSL7	YSL7	YSL-family transporter predicted to move metal–nicotianamine complexes and contribute to metal homeostasis.	Metal transport	High	Direct mapping with boundary revision	Top-30 co-expression partner	0.2798992	black	No	https://grapedia.org/files-download/
24	Vitvi13g00292	Vitvi05_01chr13g04420	Not assigned	glucan endo-1,3-beta-glucosidase	β-1,3-glucanase	Endo-1,3-beta-glucanase that hydrolyses beta-1,3-glucans and may contribute to cell-wall turnover or defence.	Cell-wall metabolism and defence	High	CDS retained; gene boundaries strongly revised	Top-30 co-expression partner	0.277943998	black	No	https://grapedia.org/files-download/
25	Vitvi11g01643	Vitvi05_01chr11g17110	AER-like	2-Alkenal reductase, NADP(+)-dependent-like	AER-like	NADP-dependent 2-alkenal reductase involved in detoxifying reactive alpha,beta-unsaturated carbonyls.	Reactive-carbonyl detoxification	High	Direct mapping with boundary revision	Top-30 co-expression partner	0.27641789	black	No	https://grapedia.org/files-download/
26	Vitvi18g01202	Vitvi05_01chr18g17970	Not assigned	OS08G0107100 PROTEIN-RELATED	Uncharacterized	Uncharacterized protein; current evidence does not support a specific biological function.	Unknown	Moderate	High-confidence direct mapping	Top-30 co-expression partner	0.275432722	black	No	https://grapedia.org/files-download/
27	Vitvi08g00135	Vitvi05_01chr08g02230	Not assigned	-methyltetrahydropteroyltriglutamate--homocysteine methyltransferase	Methionine synthase	Methionine synthase that regenerates methionine using 5-methyltetrahydrofolate-dependent one-carbon metabolism.	One-carbon and methionine metabolism	High	Direct mapping with boundary revision	Top-30 co-expression partner	0.273806523	black	No	https://grapedia.org/files-download/
28	Vitvi02g01726	Vitvi05_01chr02g08400	Not assigned	peroxisomal acyl-coenzyme A oxidase 1	ACX1	Peroxisomal acyl-CoA oxidase catalysing the first step of fatty-acid beta-oxidation and contributing to jasmonate precursor metabolism.	Fatty-acid beta-oxidation	High	Direct mapping with boundary revision	Top-30 co-expression partner	0.267100082	black	No	https://grapedia.org/files-download/
29	Vitvi03g00322	Vitvi05_01chr03g05450	KCS9-like	Very-long-chain 3-ketoacyl-CoA synthase, KCS9-like	KCS9-like	KCS-family 3-ketoacyl-CoA synthase involved in elongating very-long-chain fatty acids.	Very-long-chain fatty-acid synthesis	Moderate	CDS retained; gene boundaries strongly revised	Top-30 co-expression partner	0.266133055	black	No	https://grapedia.org/files-download/
30	Vitvi02g01179	Vitvi05_01chr02g18010	Not assigned	urea-proton symporter DUR3 isoform X1	DUR3	DUR3-family proton-coupled urea transporter involved in nitrogen uptake and urea transport.	Nitrogen transport	High	High-confidence direct mapping	Top-30 co-expression partner	0.263654924	black	No	https://grapedia.org/files-download/
