# Supplementary material for: Transcriptomic and Physiological Profiling Elucidates Differential Salt Stress Responses in Tolerant ‘SO4’ and Sensitive ‘Beida’ Grapevine Rootstocks
Source: Int J Mol Sci. 2026 Jul 21;27(14):6479. doi: 10.3390/ijms27146479 (PMC13411216; doi:10.3390/ijms27146479)
Supplement: Supplementary file 1 [file ijms-27-06479-s001.zip › Supplementary Tables.xlsx]

## Sheet: S1
Table S1. List of primer sequence validation of RNA-seq by RT-qPCR (leaves).
Gene names	Forward primer	Reverse primer
LOC104881068	GCATGAAGGTTGGATTCGGG	CAGCTAGGGACTTCTTGCACA
LOC100263824	TGTCCTTTGCTGTGGGAAGG	AGCATCGTAAGCAGCCTCTC
LOC100853815	TGGCTGATGCTTCTTCTTCTT	GGCGTGATAGAGATGGGCAG
LOC100250930	GCATGGTTCATAGACTTTTGGCT	GCAGCTGTGAAGGTCAGGAT
LOC100252516	TGGAACACAAGAGGGACTGC	TGTGTTGACTGACTCTCCTGG
LOC100266883	ACTGAGGATGCGACTGTGTG	TGAGTTTGACGAGCTAAAAGGC
LOC100251452	TGCACCATCATTCAACAGAAAAGA	TGAGCTGCTTTGAAGGATTTTCA
LOC100259311	TGATCACAAACATACTCCCATTCT	TCAGCCAATGTTCCCTCCTT
LOC104880396	CCAGAACTACAAATGGAAGTGCC	AGCACCCTAAACATCCTCCAC
LOC100251750	TGTCTTCCACGGTCATGAGC	CAGAAGTAGTCGAGGCGGTC
VvActin	GATTCTGGTGATGGTGTGAGT	GACAATTTCCCGTTCAGCAGT

## Sheet: S2
Table S2. Statistics of clean data from two grape rootstocks
SO4							Beida
Sample Name	Clean Reads	Clean Base	Q20(%)	Q30(%)	GC(%)		Sample Name	Clean Reads	Clean Base	Q20(%)	Q30(%)	GC(%)
SO4,CK,0dayA	21878834	6563650200	98.18	94.16	45.11		Beida,CK,0dayA	24053819	7216145700	97.89	93.36	45.36
SO4,CK,0dayB	24075213	7222563900	98	93.64	45.01		Beida,CK,0dayB	24154783	7246434900	98.06	93.87	45.37
SO4,CK,0dayC	23769840	7130952000	97.93	93.33	44.9		Beida,CK,0dayC	24088200	7226460000	97.97	93.59	44.94
SO4,salt,0dayA	24057632	7217289600	97.97	93.59	45.2		Beida,salt,0dayA	24093731	7228119300	97.91	93.4	45.02
SO4,salt,0dayB	24007688	7202306400	97.96	93.59	45.23		Beida,salt,0dayB	24073904	7222171200	97.98	93.65	45.42
SO4,salt,0dayC	24003485	7201045500	97.97	93.58	45.12		Beida,salt,0dayC	24137781	7241334300	98	93.66	44.87
SO4,CK,6dayA	24124292	7237287600	98.08	93.84	45.06		Beida,CK,6dayA	24112484	7233745200	97.92	93.38	45.02
SO4,CK,6dayB	24134199	7240259700	97.98	93.62	45.13		Beida,CK,6dayB	24150509	7245152700	97.93	93.42	45.09
SO4,CK,6dayC	24060872	7218261600	97.87	93.08	45.05		Beida,CK,6dayC	24094555	7228366500	98	93.58	45.52
SO4,salt,6dayA	24043485	7213045500	98.01	93.73	45.18		Beida,salt,6dayA	24019791	7205937300	97.86	93.28	45.4
SO4,salt,6dayB	20783312	6234993600	98.01	93.59	44.95		Beida,salt,6dayB	24030031	7209009300	97.87	93.16	45.32
SO4,salt,6dayC	24033189	7209956700	97.97	93.54	44.85		Beida,salt,6dayC	24115174	7234552200	97.94	93.4	45.23
SO4,CK,12dayA	24071470	7221441000	98.19	94.23	45.28		Beida,CK,12dayA	24020682	7206204600	97.98	93.6	45.31
SO4,CK,12dayB	24155302	7246590600	98	93.67	45.47		Beida,CK,12dayB	24082152	7224645600	98.06	93.81	45.22
SO4,CK,12dayC	24057121	7217136300	98.02	93.76	45.38		Beida,CK,12dayC	18297618	5489285400	97.97	93.45	45.51
SO4,salt,12dayA	24093922	7228176600	97.97	93.63	45.44		Beida,salt,12dayA	24114559	7234367700	97.95	93.51	45.08
SO4,salt,12dayB	24109475	7232842500	97.92	93.3	45.55		Beida,salt,12dayB	24085672	7225701600	98	93.75	45.13
SO4,salt,12dayC	24032597	7209779100	98.02	93.81	45.66		Beida,salt,12dayC	24005194	7201558200	97.77	92.99	45.4
Total	427491928	128247578400	98.0028	93.6494	45.1983		Total	427730639	128319191700	97.9478	93.4922	45.2339

## Sheet: S3
	Table S3. List of module color in two grapevine rootstock genotypes under salt stress
Module	B1	B2	B3	D1	D2	D3	F1	F2	F3	H1	H2	H3	J1	J2	J3	L1	L2	L3
MEpurple	-0.264063	-0.271094	-0.270433	0.242264	0.0872376	0.0541928	0.0758632	0.0770815	0.13763	-0.123421	-0.102201	-0.111787	-0.241339	-0.235375	-0.244559	0.392165	0.392838	0.404998
MEsalmon	-0.309571	-0.309561	-0.30234	0.22419	0.213697	0.215005	-0.251585	-0.257695	-0.252952	0.149127	0.170822	0.136586	-0.111219	-0.104795	-0.11601	0.303371	0.287191	0.315739
MEroyalblue	-0.317288	-0.320742	-0.308629	-0.0744227	-0.0968197	-0.0733473	-0.181975	-0.192673	-0.194892	0.0999827	0.0998227	0.0792023	0.089395	0.0664518	0.0712027	0.428021	0.36837	0.458342
MEdarkred	-0.16442	-0.162613	-0.156793	0.139477	0.136747	0.131529	-0.321293	-0.317784	-0.343859	-0.135163	-0.119689	-0.127401	0.0831864	0.088045	0.0767851	0.401861	0.395941	0.395443
MEturquoise	-0.254388	-0.242089	-0.23087	0.280553	0.319495	0.376138	-0.0861954	-0.0951841	-0.110846	0.319237	0.350584	0.31276	-0.132189	-0.136164	-0.139294	-0.181434	-0.180913	-0.1692
MEpink	0.0575491	0.0943885	0.089519	0.172833	0.218059	0.239235	-0.197388	-0.193493	-0.20639	0.361092	0.375219	0.328411	-0.124184	-0.136203	-0.140829	-0.312935	-0.319831	-0.305052
MElightyellow	-0.238688	-0.21605	-0.221026	-0.209566	-0.205402	-0.202344	-0.268838	-0.251225	-0.251846	0.288142	0.271763	0.274476	0.294809	0.260552	0.291295	0.130838	0.109073	0.144036
MEmagenta	-0.271537	-0.247151	-0.233856	0.0620082	0.122358	0.171998	-0.222214	-0.220277	-0.255162	0.367277	0.389438	0.351114	0.189543	0.159548	0.175882	-0.185463	-0.182068	-0.171438
MEtan	-0.344175	-0.339148	-0.323915	0.0208834	0.0528207	0.106176	-0.231522	-0.247206	-0.261637	0.381977	0.390943	0.361648	0.0699727	0.0370589	0.052635	0.08645	0.0794196	0.107619
MEcyan	0.0684214	0.0776834	0.0852673	-0.169133	-0.17124	-0.17027	-0.153688	-0.144114	-0.163542	-0.0856895	-0.0795089	-0.100833	0.526117	0.472238	0.476558	-0.155752	-0.163962	-0.148554
MEmidnightblue	-0.0768611	-0.0503096	-0.0663698	-0.242566	-0.266996	-0.264587	0.231449	0.245637	0.233211	-0.0430181	-0.0308308	-0.0569425	0.414005	0.355131	0.362039	-0.250007	-0.252639	-0.240347
MEred	0.304072	0.299402	0.302953	-0.277612	-0.281642	-0.281201	-0.103082	-0.094937	-0.110112	-0.271641	-0.271255	-0.276609	0.280559	0.237758	0.273427	0.0946153	0.0691371	0.106168
MEdarkturquoise	0.330394	0.280976	0.280506	-0.0936724	-0.168654	-0.179102	-0.0164066	-0.0574539	-0.0345833	-0.294594	-0.297394	-0.297327	-0.144566	-0.151106	-0.150526	0.338961	0.32983	0.324719
MEbrown	-0.131248	-0.119034	-0.117615	-0.207359	-0.200993	-0.200887	-0.164402	-0.153411	-0.170511	-0.175874	-0.163568	-0.179862	0.31474	0.2966	0.302762	0.358898	0.339512	0.372253
MEgreen	-0.163509	-0.16169	-0.170403	-0.144226	-0.181245	-0.203336	0.238634	0.231771	0.26279	-0.282712	-0.270983	-0.292972	0.0282821	0.0189765	-0.00692236	0.374858	0.335747	0.386941
MEdarkgreen	-0.313503	-0.259108	-0.274186	-0.130436	-0.100196	-0.109846	0.252734	0.307118	0.283761	-0.244945	-0.237674	-0.266667	0.323843	0.326608	0.268126	0.0648825	0.0419952	0.0674944
MEblue	0.421621	0.50441	0.455971	-0.210213	-0.191634	-0.199528	-0.0440492	0.0260078	-0.000455948	-0.106739	-0.097766	-0.125288	0.126928	0.0706485	0.086364	-0.239124	-0.251397	-0.225756
MEgrey60	0.407213	0.461687	0.428911	-0.0476474	-0.0279013	-0.0291827	-0.173559	-0.150402	-0.152021	0.175104	0.1698	0.146346	-0.116048	-0.141552	-0.125862	-0.271505	-0.287138	-0.266243
MEblack	0.264248	0.248633	0.25157	0.094682	0.109955	0.0968666	0.345649	0.3197	0.299075	-0.193562	-0.187423	-0.197873	-0.228787	-0.229848	-0.239678	-0.255092	-0.250351	-0.247765
MEyellow	0.238541	0.229959	0.216335	-0.183563	-0.212756	-0.224239	0.406454	0.393573	0.414534	-0.23463	-0.225822	-0.241812	-0.0659418	-0.0850585	-0.0858384	-0.11423	-0.124638	-0.100866
MElightcyan	-0.0452919	-0.0376372	-0.0491611	-0.103799	-0.117549	-0.115597	0.514824	0.502501	0.533768	-0.0511913	-0.0431724	-0.0563786	-0.136434	-0.139417	-0.143796	-0.170322	-0.17525	-0.166097
MEgreenyellow	-0.225171	-0.204711	-0.210307	0.319668	0.36167	0.352599	0.237721	0.253137	0.255425	0.06291	0.0867628	0.0597721	-0.205278	-0.20413	-0.224453	-0.23937	-0.243774	-0.232469
MElightgreen	-0.160716	-0.0323119	-0.0596064	0.0443962	0.191392	0.2475	0.312799	0.360401	0.239503	-0.219276	-0.138635	-0.231368	0.203686	0.216966	0.0762711	-0.374251	-0.325174	-0.351578
MEdarkgrey	-0.3614	-0.239743	-0.268063	0.0642939	0.226052	0.271747	0.118586	0.165296	0.0411574	0.0636241	0.154357	0.0557908	0.292521	0.283049	0.152349	-0.369581	-0.316342	-0.333694
MEgrey	-0.00119268	0.154145	0.174774	0.294176	0.438945	0.488033	-0.154447	-0.161316	-0.246902	-0.25177	-0.206944	-0.234764	0.0905237	0.106102	0.115388	-0.211311	-0.170999	-0.222439

## Sheet: S4
Table S4. List of IDs, module, and number of DEGs in two grapevine rootstock genotypes under salt stress
ID	module	Number of DEGs
Vitvi19g01871	black	274
Vitvi06g00158	black
Vitvi08g04383	black
Vitvi10g00709	black
Vitvi05g00242	black
Vitvi13g04284	black
Vitvi13g04282	black
Vitvi08g04152	black
Vitvi12g00405	black
Vitvi03g01169	black
Vitvi15g01071	black
Vitvi10g01678	black
Vitvi13g04285	black
Vitvi03g04055	black
Vitvi19g00596	black
Vitvi19g00619	black
Vitvi05g04535	black
Vitvi18g00850	black
Vitvi15g01160	black
Vitvi04g00591	black
Vitvi13g04288	black
Vitvi18g02683	black
Vitvi16g00796	black
Vitvi18g00258	black
Vitvi13g04281	black
Vitvi07g04117	black
Vitvi19g01552	black
Vitvi01g00735	black
Vitvi16g04430	black
Vitvi18g02685	black
Vitvi11g00582	black
Vitvi09g01017	black
Vitvi06g01349	black
Vitvi02g00296	black
Vitvi12g02167	black
Vitvi18g00587	black
Vitvi03g04211	black
Vitvi17g00239	black
Vitvi18g01131	black
Vitvi09g00283	black
Vitvi09g04391	black
Vitvi02g00067	black
Vitvi14g01961	black
Vitvi08g01793	black
Vitvi01g00397	black
Vitvi08g00201	black
Vitvi11g01643	black
Vitvi05g00569	black
Vitvi11g00248	black
Vitvi04g01920	black
Vitvi13g02144	black
Vitvi09g00040	black
Vitvi13g00292	black
Vitvi13g02488	black
Vitvi10g01756	black
Vitvi18g02610	black
Vitvi02g04008	black
Vitvi10g01458	black
Vitvi18g02390	black
Vitvi11g00188	black
Vitvi11g04147	black
Vitvi14g00668	black
Vitvi15g01147	black
Vitvi18g02692	black
Vitvi18g04188	black
Vitvi16g01936	black
Vitvi08g01847	black
Vitvi11g04316	black
Vitvi16g04404	black
Vitvi04g01234	black
Vitvi18g00192	black
Vitvi04g01230	black
Vitvi10g00052	black
Vitvi04g01198	black
Vitvi04g01462	black
Vitvi08g01828	black
Vitvi14g00949	black
Vitvi04g00465	black
Vitvi13g04170	black
Vitvi05g01580	black
Vitvi01g04118	black
Vitvi18g00437	black
Vitvi05g01094	black
Vitvi18g01202	black
Vitvi19g00497	black
Vitvi11g00263	black
Vitvi18g04756	black
Vitvi05g00759	black
Vitvi17g01148	black
Vitvi04g02246	black
Vitvi10g02029	black
Vitvi07g00495	black
Vitvi07g02043	black
Vitvi02g01726	black
Vitvi09g01808	black
Vitvi14g00619	black
Vitvi08g00135	black
Vitvi03g00322	black
Vitvi15g01540	black
Vitvi01g00373	black
Vitvi06g00236	black
Vitvi11g01629	black
Vitvi17g00350	black
Vitvi19g04289	black
Vitvi06g00771	black
Vitvi09g04392	black
Vitvi07g04449	black
Vitvi18g02592	black
Vitvi14g01811	black
Vitvi02g01179	black
Vitvi04g00167	black
Vitvi17g00320	blue	163
Vitvi01g01017	blue
Vitvi06g00513	blue
Vitvi19g01479	blue
Vitvi18g00158	blue
Vitvi16g01926	blue
Vitvi03g00213	blue
Vitvi03g00048	blue
Vitvi01g01648	blue
Vitvi08g01683	blue
Vitvi12g00092	blue
Vitvi12g01968	blue
Vitvi12g02485	blue
Vitvi04g02063	blue
Vitvi18g00272	blue
Vitvi18g00095	blue
Vitvi15g00004	blue
Vitvi19g01352	blue
Vitvi04g01421	blue
Vitvi13g00507	blue
Vitvi12g00445	blue
Vitvi10g01236	blue
Vitvi05g00474	blue
Vitvi14g01424	blue
Vitvi08g01360	blue
Vitvi04g01806	blue
Vitvi05g00410	blue
Vitvi18g00894	blue
Vitvi17g00629	blue
Vitvi17g00160	blue
Vitvi07g01275	blue
Vitvi04g00511	blue
Vitvi01g00662	blue
Vitvi04g01468	blue
Vitvi15g00870	blue
Vitvi14g01754	blue
Vitvi18g00381	blue
Vitvi19g00392	blue
Vitvi18g00068	blue
Vitvi09g01280	blue
Vitvi05g00563	blue
Vitvi17g01410	blue
Vitvi02g00915	blue
Vitvi11g01435	blue
Vitvi19g00498	blue
Vitvi10g00095	blue
Vitvi16g01352	blue
Vitvi14g00066	blue
Vitvi04g04319	blue
Vitvi18g00414	blue
Vitvi01g00589	blue
Vitvi18g02812	blue
Vitvi06g01562	blue
Vitvi01g01923	blue
Vitvi07g04623	blue
Vitvi10g00499	blue
Vitvi19g04201	blue
Vitvi17g00165	blue
Vitvi18g02408	blue
Vitvi08g00903	blue
Vitvi06g01531	blue
Vitvi18g01147	blue
Vitvi10g00829	blue
Vitvi03g00783	blue
Vitvi05g00208	blue
Vitvi15g04438	blue
Vitvi15g01549	blue
Vitvi14g01655	blue
Vitvi19g01471	blue
Vitvi03g00097	blue
Vitvi11g00613	blue
Vitvi09g00361	blue
Vitvi07g00252	blue
Vitvi18g04724	blue
Vitvi02g00434	blue
Vitvi02g00226	blue
Vitvi19g00308	blue
Vitvi11g00658	blue
Vitvi07g00422	blue
Vitvi17g00928	blue
Vitvi13g01650	blue
Vitvi04g00610	blue
Vitvi02g00423	blue
Vitvi11g00508	blue
Vitvi17g00958	blue
Vitvi04g00112	blue
Vitvi10g00390	blue
Vitvi00g04489	blue
Vitvi14g00887	blue
Vitvi07g01818	blue
Vitvi07g03083	blue
Vitvi03g00785	blue
Vitvi03g00154	blue
Vitvi08g01386	blue
Vitvi08g01216	blue
Vitvi08g00016	blue
Vitvi13g01649	blue
Vitvi03g01833	blue
Vitvi11g01309	blue
Vitvi10g02212	blue
Vitvi13g00410	blue
Vitvi13g01385	blue
Vitvi10g01839	blue
Vitvi18g01431	blue
Vitvi05g00800	blue
Vitvi01g00738	blue
Vitvi14g01994	blue
Vitvi16g01509	blue
Vitvi02g00479	blue
Vitvi17g01512	blue
Vitvi07g00178	blue
Vitvi18g00216	blue
Vitvi13g00409	blue
Vitvi07g03044	blue
Vitvi05g01624	blue
Vitvi08g01888	blue
Vitvi14g00561	blue
Vitvi04g01540	blue
Vitvi08g02345	blue
Vitvi07g04734	blue
Vitvi11g01445	blue
Vitvi16g01327	blue
Vitvi18g02814	blue
Vitvi10g04227	blue
Vitvi16g01981	blue
Vitvi01g00173	blue
Vitvi07g02608	blue
Vitvi11g01651	blue
Vitvi07g01694	blue
Vitvi18g00686	blue
Vitvi18g00011	blue
Vitvi08g01346	blue
Vitvi13g00255	blue
Vitvi08g00996	blue
Vitvi07g01737	blue
Vitvi05g00606	blue
Vitvi01g00368	blue
Vitvi18g00473	blue
Vitvi13g00074	blue
Vitvi17g01585	blue
Vitvi01g01938	blue
Vitvi17g00309	blue
Vitvi04g00496	blue
Vitvi16g00278	blue
Vitvi06g00634	blue
Vitvi03g00485	blue
Vitvi01g00081	blue
Vitvi12g00050	blue
Vitvi18g00635	blue
Vitvi06g04208	blue
Vitvi13g00706	blue
Vitvi07g04489	blue
Vitvi12g00109	blue
Vitvi15g00016	blue
Vitvi19g00909	blue
Vitvi19g01901	blue
Vitvi15g01459	blue
Vitvi07g02247	blue
Vitvi05g00207	blue
Vitvi03g00207	blue
Vitvi01g00293	blue
Vitvi19g00370	blue
Vitvi19g01703	blue
Vitvi10g00485	brown	144
Vitvi13g01126	brown
Vitvi05g00802	brown
Vitvi08g04243	brown
Vitvi09g00031	brown
Vitvi14g01748	brown
Vitvi04g01412	brown
Vitvi01g02296	brown
Vitvi05g00503	brown
Vitvi14g01909	brown
Vitvi06g00606	brown
Vitvi10g00572	brown
Vitvi07g00523	brown
Vitvi19g00700	brown
Vitvi06g00814	brown
Vitvi04g02203	brown
Vitvi02g00689	brown
Vitvi06g00583	brown
Vitvi16g02061	brown
Vitvi10g00177	brown
Vitvi09g00588	brown
Vitvi02g04358	brown
Vitvi06g04116	brown
Vitvi11g01298	brown
Vitvi14g01684	brown
Vitvi04g00546	brown
Vitvi11g00786	brown
Vitvi19g00775	brown
Vitvi18g04248	brown
Vitvi14g00119	brown
Vitvi08g01081	brown
Vitvi01g00499	brown
Vitvi13g02316	brown
Vitvi14g01985	brown
Vitvi17g00546	brown
Vitvi12g00825	brown
Vitvi02g01139	brown
Vitvi05g00399	brown
Vitvi01g00614	brown
Vitvi05g00676	brown
Vitvi06g01315	brown
Vitvi10g04443	brown
Vitvi18g00407	brown
Vitvi11g00475	brown
Vitvi09g00363	brown
Vitvi04g01604	brown
Vitvi16g01340	brown
Vitvi18g00482	brown
Vitvi08g04086	brown
Vitvi15g00247	brown
Vitvi10g00838	brown
Vitvi06g04360	brown
Vitvi18g02604	brown
Vitvi12g04594	brown
Vitvi13g00225	brown
Vitvi08g01497	brown
Vitvi08g01254	brown
Vitvi06g00619	brown
Vitvi03g00508	brown
Vitvi09g00993	brown
Vitvi17g00726	brown
Vitvi15g00879	brown
Vitvi18g02600	brown
Vitvi03g00277	brown
Vitvi07g04637	brown
Vitvi07g03064	brown
Vitvi07g00529	brown
Vitvi15g04626	brown
Vitvi06g01603	brown
Vitvi18g00716	brown
Vitvi01g00476	brown
Vitvi04g02101	brown
Vitvi13g00149	brown
Vitvi18g00255	brown
Vitvi04g01702	brown
Vitvi06g00096	brown
Vitvi01g00411	brown
Vitvi08g02244	brown
Vitvi06g00451	brown
Vitvi06g01168	brown
Vitvi07g00214	brown
Vitvi19g00683	brown
Vitvi08g00017	brown
Vitvi08g02232	brown
Vitvi14g01973	brown
Vitvi14g04284	brown
Vitvi01g02039	brown
Vitvi18g00815	brown
Vitvi15g04651	brown
Vitvi06g01130	brown
Vitvi16g00936	brown
Vitvi12g00097	brown
Vitvi03g00306	brown
Vitvi08g01285	brown
Vitvi13g00092	brown
Vitvi06g00051	brown
Vitvi07g01279	brown
Vitvi17g00802	brown
Vitvi16g00817	brown
Vitvi07g00131	brown
Vitvi07g00765	brown
Vitvi06g00918	brown
Vitvi16g01334	brown
Vitvi07g04638	brown
Vitvi01g01577	brown
Vitvi15g01145	brown
Vitvi11g00275	brown
Vitvi07g00149	brown
Vitvi08g00637	brown
Vitvi07g02684	brown
Vitvi05g01603	brown
Vitvi07g03030	brown
Vitvi13g00535	brown
Vitvi15g04664	brown
Vitvi19g01852	brown
Vitvi18g00524	brown
Vitvi06g00374	brown
Vitvi01g01026	brown
Vitvi18g00852	brown
Vitvi05g02276	brown
Vitvi02g00597	brown
Vitvi09g00659	brown
Vitvi03g00995	brown
Vitvi07g00908	brown
Vitvi06g01601	brown
Vitvi11g01145	brown
Vitvi07g00476	brown
Vitvi18g00269	brown
Vitvi12g04192	brown
Vitvi06g01225	brown
Vitvi01g04430	brown
Vitvi02g00020	brown
Vitvi07g01616	brown
Vitvi16g00985	brown
Vitvi10g02200	brown
Vitvi13g00262	brown
Vitvi10g04298	brown
Vitvi11g00333	brown
Vitvi15g00946	brown
Vitvi13g00263	brown
Vitvi06g00488	brown
Vitvi03g00061	brown
Vitvi18g02486	brown
Vitvi06g00426	brown
Vitvi03g00327	cyan	61
Vitvi05g01871	cyan
Vitvi19g00441	cyan
Vitvi05g01733	cyan
Vitvi19g00549	cyan
Vitvi03g00630	cyan
Vitvi12g00274	cyan
Vitvi13g00107	cyan
Vitvi16g01444	cyan
Vitvi01g00379	cyan
Vitvi10g00087	cyan
Vitvi08g00916	cyan
Vitvi02g04056	cyan
Vitvi10g00027	cyan
Vitvi06g01546	cyan
Vitvi08g00766	cyan
Vitvi12g02508	cyan
Vitvi05g00559	cyan
Vitvi17g00975	cyan
Vitvi10g01594	cyan
Vitvi04g00088	cyan
Vitvi02g00114	cyan
Vitvi06g00667	cyan
Vitvi19g01356	cyan
Vitvi18g00250	cyan
Vitvi01g00681	cyan
Vitvi08g04114	cyan
Vitvi05g04027	cyan
Vitvi09g00606	cyan
Vitvi18g02471	cyan
Vitvi04g01566	cyan
Vitvi16g02067	cyan
Vitvi17g04255	cyan
Vitvi14g00672	cyan
Vitvi06g00502	cyan
Vitvi06g01569	cyan
Vitvi10g02201	cyan
Vitvi06g01739	cyan
Vitvi01g00732	cyan
Vitvi08g02401	cyan
Vitvi16g01435	cyan
Vitvi03g00148	cyan
Vitvi04g00756	cyan
Vitvi15g00706	cyan
Vitvi18g02075	cyan
Vitvi03g00037	cyan
Vitvi15g01003	cyan
Vitvi02g00160	cyan
Vitvi16g00043	cyan
Vitvi19g00272	cyan
Vitvi16g01214	cyan
Vitvi12g00315	cyan
Vitvi08g00793	cyan
Vitvi01g02030	cyan
Vitvi13g00344	cyan
Vitvi14g02637	cyan
Vitvi05g00041	cyan
Vitvi06g00134	cyan
Vitvi14g00275	cyan
Vitvi18g00758	cyan
Vitvi02g00703	cyan
Vitvi18g00050	cyan
Vitvi10g04049	darkgreen	41
Vitvi13g00300	darkgreen
Vitvi13g00343	darkgreen
Vitvi09g00444	darkgreen
Vitvi01g00188	darkgreen
Vitvi05g00883	darkgreen
Vitvi18g02837	darkgreen
Vitvi02g00532	darkgreen
Vitvi08g01670	darkgreen
Vitvi01g04177	darkgreen
Vitvi14g00264	darkgreen
Vitvi12g00306	darkgreen
Vitvi08g04123	darkgreen
Vitvi07g00320	darkgreen
Vitvi07g00172	darkgreen
Vitvi19g00745	darkgreen
Vitvi19g01738	darkgreen
Vitvi08g00761	darkgreen
Vitvi01g01956	darkgreen
Vitvi07g01749	darkgreen
Vitvi14g01605	darkgreen
Vitvi05g04047	darkgreen
Vitvi10g00744	darkgreen
Vitvi15g04613	darkgreen
Vitvi12g02504	darkgreen
Vitvi15g01576	darkgreen
Vitvi13g00568	darkgreen
Vitvi08g01165	darkgreen
Vitvi07g01748	darkgreen
Vitvi14g04600	darkgreen
Vitvi11g00105	darkgreen
Vitvi03g00849	darkgreen
Vitvi18g01161	darkgreen
Vitvi10g04414	darkgreen
Vitvi03g04128	darkgreen
Vitvi08g04380	darkgreen
Vitvi04g01535	darkgreen
Vitvi12g02014	darkgreen
Vitvi14g04601	darkgreen
Vitvi05g01632	darkgreen
Vitvi14g00111	darkgreen
Vitvi08g01069	darkgrey	26
Vitvi06g01313	darkgrey
Vitvi15g00541	darkgrey
Vitvi15g04597	darkgrey
Vitvi03g00525	darkgrey
Vitvi13g01229	darkgrey
Vitvi19g00606	darkgrey
Vitvi08g00950	darkgrey
Vitvi07g00479	darkgrey
Vitvi13g00996	darkgrey
Vitvi03g00847	darkgrey
Vitvi17g00650	darkgrey
Vitvi06g00733	darkgrey
Vitvi14g00429	darkgrey
Vitvi03g01190	darkgrey
Vitvi12g00284	darkgrey
Vitvi07g00923	darkgrey
Vitvi05g00033	darkgrey
Vitvi08g01896	darkgrey
Vitvi07g01476	darkgrey
Vitvi17g00327	darkgrey
Vitvi17g00305	darkgrey
Vitvi15g00549	darkgrey
Vitvi18g01625	darkgrey
Vitvi06g01486	darkgrey
Vitvi03g00085	darkgrey
Vitvi13g01900	darkred	50
Vitvi11g00677	darkred
Vitvi09g01164	darkred
Vitvi07g00217	darkred
Vitvi08g00633	darkred
Vitvi01g01538	darkred
Vitvi17g00116	darkred
Vitvi19g01484	darkred
Vitvi07g00115	darkred
Vitvi01g01722	darkred
Vitvi04g00512	darkred
Vitvi05g00642	darkred
Vitvi07g04039	darkred
Vitvi05g00108	darkred
Vitvi05g01941	darkred
Vitvi02g01717	darkred
Vitvi08g01159	darkred
Vitvi14g00537	darkred
Vitvi06g00279	darkred
Vitvi01g00924	darkred
Vitvi04g00192	darkred
Vitvi04g00173	darkred
Vitvi04g00665	darkred
Vitvi18g00958	darkred
Vitvi17g00987	darkred
Vitvi10g00255	darkred
Vitvi12g00096	darkred
Vitvi08g00826	darkred
Vitvi04g01252	darkred
Vitvi07g00114	darkred
Vitvi04g01684	darkred
Vitvi16g04342	darkred
Vitvi15g04600	darkred
Vitvi08g01054	darkred
Vitvi17g04276	darkred
Vitvi14g01296	darkred
Vitvi03g00136	darkred
Vitvi18g04281	darkred
Vitvi01g01686	darkred
Vitvi10g00839	darkred
Vitvi05g00812	darkred
Vitvi10g00593	darkred
Vitvi16g00957	darkred
Vitvi18g04102	darkred
Vitvi09g00281	darkred
Vitvi01g00509	darkred
Vitvi02g00013	darkred
Vitvi04g00047	darkred
Vitvi11g00292	darkred
Vitvi14g01232	darkred
Vitvi05g00468	darkturquoise	27
Vitvi19g00255	darkturquoise
Vitvi01g00473	darkturquoise
Vitvi07g03049	darkturquoise
Vitvi01g01038	darkturquoise
Vitvi05g00164	darkturquoise
Vitvi10g00902	darkturquoise
Vitvi13g00683	darkturquoise
Vitvi13g00150	darkturquoise
Vitvi08g00642	darkturquoise
Vitvi12g04070	darkturquoise
Vitvi03g00426	darkturquoise
Vitvi12g00320	darkturquoise
Vitvi00g04407	darkturquoise
Vitvi03g00294	darkturquoise
Vitvi09g00300	darkturquoise
Vitvi09g00275	darkturquoise
Vitvi10g00625	darkturquoise
Vitvi09g00293	darkturquoise
Vitvi08g04356	darkturquoise
Vitvi08g01174	darkturquoise
Vitvi00g04609	darkturquoise
Vitvi08g00656	darkturquoise
Vitvi19g00610	darkturquoise
Vitvi18g04224	darkturquoise
Vitvi14g00037	darkturquoise
Vitvi08g04253	darkturquoise
Vitvi05g04015	green	126
Vitvi09g04153	green
Vitvi00g04624	green
Vitvi05g01757	green
Vitvi05g01759	green
Vitvi04g01368	green
Vitvi02g00117	green
Vitvi05g01760	green
Vitvi03g01872	green
Vitvi05g00020	green
Vitvi04g04448	green
Vitvi10g00618	green
Vitvi09g00479	green
Vitvi18g01978	green
Vitvi06g04103	green
Vitvi08g01002	green
Vitvi06g00295	green
Vitvi11g00924	green
Vitvi05g02251	green
Vitvi02g01814	green
Vitvi08g01377	green
Vitvi08g04419	green
Vitvi15g00600	green
Vitvi05g00071	green
Vitvi10g00553	green
Vitvi04g00211	green
Vitvi08g00874	green
Vitvi09g00093	green
Vitvi15g04169	green
Vitvi07g00357	green
Vitvi17g00325	green
Vitvi06g01949	green
Vitvi11g01268	green
Vitvi14g01555	green
Vitvi01g00932	green
Vitvi04g00345	green
Vitvi08g01539	green
Vitvi08g01337	green
Vitvi01g00175	green
Vitvi18g00442	green
Vitvi02g00338	green
Vitvi07g01700	green
Vitvi08g01231	green
Vitvi08g00768	green
Vitvi05g00966	green
Vitvi04g00352	green
Vitvi14g01525	green
Vitvi03g04464	green
Vitvi19g00131	green
Vitvi01g01955	green
Vitvi06g01460	green
Vitvi04g01492	green
Vitvi04g01746	green
Vitvi01g00716	green
Vitvi11g00417	green
Vitvi15g04047	green
Vitvi06g01396	green
Vitvi14g01283	green
Vitvi08g00962	green
Vitvi05g01348	green
Vitvi04g00549	green
Vitvi10g01790	green
Vitvi03g00539	green
Vitvi13g00017	green
Vitvi06g01242	green
Vitvi14g00180	green
Vitvi03g00645	green
Vitvi13g00705	green
Vitvi03g00288	green
Vitvi12g02565	green
Vitvi16g01485	green
Vitvi14g04171	green
Vitvi11g00723	green
Vitvi01g00861	green
Vitvi14g02007	green
Vitvi14g01440	green
Vitvi12g00157	green
Vitvi01g00929	green
Vitvi01g01724	green
Vitvi06g00104	green
Vitvi03g00314	green
Vitvi01g00448	green
Vitvi07g01872	green
Vitvi10g01335	green
Vitvi14g00169	green
Vitvi18g00226	green
Vitvi17g00954	green
Vitvi16g04353	green
Vitvi06g00813	green
Vitvi06g01114	green
Vitvi01g00155	green
Vitvi18g01859	green
Vitvi18g00440	green
Vitvi11g00901	green
Vitvi12g01969	green
Vitvi05g00463	green
Vitvi05g00129	green
Vitvi07g02023	green
Vitvi11g00728	green
Vitvi18g00120	green
Vitvi05g01516	green
Vitvi18g00912	green
Vitvi18g00164	green
Vitvi18g00762	green
Vitvi19g01710	green
Vitvi09g00009	green
Vitvi01g00633	green
Vitvi07g01605	green
Vitvi17g01311	green
Vitvi10g02343	green
Vitvi05g01575	green
Vitvi13g01645	green
Vitvi12g01449	green
Vitvi04g04442	green
Vitvi15g00076	green
Vitvi08g02039	green
Vitvi07g01498	green
Vitvi14g01413	green
Vitvi01g01838	green
Vitvi01g00626	green
Vitvi14g02510	green
Vitvi01g01859	green
Vitvi10g01685	green
Vitvi13g00766	green
Vitvi11g00323	green
Vitvi06g00114	green
Vitvi18g02797	greenyellow	80
Vitvi06g04387	greenyellow
Vitvi19g00436	greenyellow
Vitvi13g02054	greenyellow
Vitvi08g01826	greenyellow
Vitvi06g01693	greenyellow
Vitvi08g01506	greenyellow
Vitvi18g04143	greenyellow
Vitvi02g01408	greenyellow
Vitvi14g00407	greenyellow
Vitvi18g00336	greenyellow
Vitvi01g01800	greenyellow
Vitvi18g00688	greenyellow
Vitvi18g04057	greenyellow
Vitvi04g01613	greenyellow
Vitvi14g00487	greenyellow
Vitvi17g00011	greenyellow
Vitvi16g01080	greenyellow
Vitvi06g04310	greenyellow
Vitvi01g00652	greenyellow
Vitvi18g02548	greenyellow
Vitvi01g01476	greenyellow
Vitvi01g00928	greenyellow
Vitvi10g00934	greenyellow
Vitvi13g01569	greenyellow
Vitvi18g00682	greenyellow
Vitvi19g01869	greenyellow
Vitvi14g00102	greenyellow
Vitvi01g01362	greenyellow
Vitvi18g00604	greenyellow
Vitvi01g00087	greenyellow
Vitvi06g00050	greenyellow
Vitvi14g01026	greenyellow
Vitvi18g01174	greenyellow
Vitvi14g00047	greenyellow
Vitvi17g00253	greenyellow
Vitvi04g01888	greenyellow
Vitvi11g00152	greenyellow
Vitvi08g01884	greenyellow
Vitvi03g00614	greenyellow
Vitvi19g01764	greenyellow
Vitvi05g01597	greenyellow
Vitvi19g00722	greenyellow
Vitvi12g00777	greenyellow
Vitvi15g01421	greenyellow
Vitvi18g04058	greenyellow
Vitvi09g01496	greenyellow
Vitvi08g01137	greenyellow
Vitvi03g01173	greenyellow
Vitvi03g00001	greenyellow
Vitvi04g01907	greenyellow
Vitvi11g00318	greenyellow
Vitvi18g01133	greenyellow
Vitvi01g02031	greenyellow
Vitvi17g00002	greenyellow
Vitvi03g00547	greenyellow
Vitvi08g01171	greenyellow
Vitvi04g01736	greenyellow
Vitvi15g00298	greenyellow
Vitvi14g04398	greenyellow
Vitvi15g01015	greenyellow
Vitvi19g00290	greenyellow
Vitvi01g00921	greenyellow
Vitvi16g00711	greenyellow
Vitvi19g00208	greenyellow
Vitvi08g02391	greenyellow
Vitvi06g00542	greenyellow
Vitvi18g02848	greenyellow
Vitvi12g00117	greenyellow
Vitvi12g02020	greenyellow
Vitvi17g01346	greenyellow
Vitvi10g00394	greenyellow
Vitvi01g04442	greenyellow
Vitvi04g01775	greenyellow
Vitvi02g04003	greenyellow
Vitvi08g01063	greenyellow
Vitvi11g00796	greenyellow
Vitvi02g00394	greenyellow
Vitvi03g00531	greenyellow
Vitvi15g00842	greenyellow
Vitvi07g01488	grey	1
Vitvi18g02973	grey60	57
Vitvi07g00035	grey60
Vitvi05g01933	grey60
Vitvi06g00358	grey60
Vitvi16g00311	grey60
Vitvi13g04124	grey60
Vitvi03g00374	grey60
Vitvi10g04051	grey60
Vitvi06g00286	grey60
Vitvi03g00359	grey60
Vitvi06g00032	grey60
Vitvi13g00451	grey60
Vitvi03g00545	grey60
Vitvi15g01619	grey60
Vitvi11g00229	grey60
Vitvi14g00840	grey60
Vitvi07g00457	grey60
Vitvi16g01908	grey60
Vitvi17g00287	grey60
Vitvi07g04374	grey60
Vitvi03g00631	grey60
Vitvi13g01727	grey60
Vitvi01g01311	grey60
Vitvi19g01440	grey60
Vitvi03g00272	grey60
Vitvi13g00241	grey60
Vitvi13g00700	grey60
Vitvi13g01724	grey60
Vitvi09g00285	grey60
Vitvi05g00169	grey60
Vitvi14g01449	grey60
Vitvi04g01280	grey60
Vitvi14g02026	grey60
Vitvi19g02269	grey60
Vitvi04g00441	grey60
Vitvi13g00289	grey60
Vitvi05g01324	grey60
Vitvi12g02138	grey60
Vitvi11g00044	grey60
Vitvi05g01661	grey60
Vitvi15g00811	grey60
Vitvi03g00599	grey60
Vitvi18g02474	grey60
Vitvi12g00683	grey60
Vitvi14g04570	grey60
Vitvi02g01805	grey60
Vitvi04g00135	grey60
Vitvi18g02081	grey60
Vitvi18g02690	grey60
Vitvi18g00261	grey60
Vitvi01g00245	grey60
Vitvi08g01143	grey60
Vitvi17g04146	grey60
Vitvi18g02503	grey60
Vitvi12g00151	grey60
Vitvi06g00561	grey60
Vitvi04g01526	grey60
Vitvi18g00432	lightcyan	56
Vitvi17g00218	lightcyan
Vitvi12g04562	lightcyan
Vitvi04g01781	lightcyan
Vitvi02g01269	lightcyan
Vitvi11g01153	lightcyan
Vitvi13g01622	lightcyan
Vitvi15g01084	lightcyan
Vitvi00g04528	lightcyan
Vitvi02g00333	lightcyan
Vitvi13g01745	lightcyan
Vitvi06g00141	lightcyan
Vitvi12g01979	lightcyan
Vitvi13g00614	lightcyan
Vitvi03g00209	lightcyan
Vitvi02g00382	lightcyan
Vitvi13g01783	lightcyan
Vitvi17g00044	lightcyan
Vitvi16g00972	lightcyan
Vitvi12g04561	lightcyan
Vitvi18g01628	lightcyan
Vitvi13g00579	lightcyan
Vitvi11g01676	lightcyan
Vitvi10g00827	lightcyan
Vitvi14g00168	lightcyan
Vitvi10g00508	lightcyan
Vitvi17g00683	lightcyan
Vitvi01g04238	lightcyan
Vitvi01g00385	lightcyan
Vitvi14g01358	lightcyan
Vitvi03g00735	lightcyan
Vitvi01g01718	lightcyan
Vitvi07g04600	lightcyan
Vitvi01g00970	lightcyan
Vitvi03g00242	lightcyan
Vitvi18g01602	lightcyan
Vitvi16g04346	lightcyan
Vitvi18g02139	lightcyan
Vitvi03g00533	lightcyan
Vitvi08g01603	lightcyan
Vitvi08g00791	lightcyan
Vitvi18g00254	lightcyan
Vitvi01g02092	lightcyan
Vitvi13g04171	lightcyan
Vitvi12g02698	lightcyan
Vitvi08g01300	lightcyan
Vitvi11g00097	lightcyan
Vitvi02g00403	lightcyan
Vitvi17g04193	lightcyan
Vitvi03g00217	lightcyan
Vitvi03g04462	lightcyan
Vitvi11g04357	lightcyan
Vitvi02g00273	lightcyan
Vitvi05g00075	lightcyan
Vitvi09g00385	lightcyan
Vitvi14g00183	lightcyan
Vitvi10g00037	lightcyan
Vitvi06g04107	lightgreen	54
Vitvi06g04109	lightgreen
Vitvi01g04157	lightgreen
Vitvi06g01134	lightgreen
Vitvi07g00286	lightgreen
Vitvi16g00869	lightgreen
Vitvi16g01364	lightgreen
Vitvi06g00701	lightgreen
Vitvi13g00249	lightgreen
Vitvi01g01792	lightgreen
Vitvi18g00185	lightgreen
Vitvi15g01644	lightgreen
Vitvi09g00136	lightgreen
Vitvi16g04498	lightgreen
Vitvi16g01968	lightgreen
Vitvi04g00554	lightgreen
Vitvi10g00609	lightgreen
Vitvi05g00641	lightgreen
Vitvi05g01057	lightgreen
Vitvi16g00798	lightgreen
Vitvi14g01118	lightgreen
Vitvi13g00288	lightgreen
Vitvi08g01076	lightgreen
Vitvi06g00041	lightgreen
Vitvi02g01816	lightgreen
Vitvi14g04680	lightgreen
Vitvi13g04142	lightgreen
Vitvi13g01758	lightgreen
Vitvi09g00043	lightgreen
Vitvi09g00119	lightgreen
Vitvi13g00234	lightgreen
Vitvi15g00634	lightgreen
Vitvi13g01774	lightgreen
Vitvi05g00455	lightgreen
Vitvi14g04683	lightgreen
Vitvi17g01098	lightgreen
Vitvi07g04666	lightgreen
Vitvi06g04258	lightgreen
Vitvi08g01778	lightgreen
Vitvi17g00684	lightgreen
Vitvi08g01060	lightgreen
Vitvi07g02210	lightgreen
Vitvi12g00579	lightgreen
Vitvi05g00053	lightgreen
Vitvi14g00415	lightgreen
Vitvi10g04382	lightgreen
Vitvi07g04451	lightgreen
Vitvi05g04210	lightgreen
Vitvi14g01179	lightgreen
Vitvi02g01315	lightgreen
Vitvi07g04041	lightgreen
Vitvi10g00761	lightgreen
Vitvi08g04187	lightgreen
Vitvi08g02367	lightgreen
Vitvi01g00714	lightyellow	53
Vitvi02g04111	lightyellow
Vitvi18g00740	lightyellow
Vitvi05g01742	lightyellow
Vitvi12g00429	lightyellow
Vitvi18g00130	lightyellow
Vitvi02g01288	lightyellow
Vitvi02g04113	lightyellow
Vitvi02g00250	lightyellow
Vitvi18g02715	lightyellow
Vitvi17g00530	lightyellow
Vitvi10g04124	lightyellow
Vitvi18g02836	lightyellow
Vitvi02g00016	lightyellow
Vitvi02g00446	lightyellow
Vitvi12g00634	lightyellow
Vitvi01g01680	lightyellow
Vitvi18g01248	lightyellow
Vitvi10g01613	lightyellow
Vitvi03g00752	lightyellow
Vitvi08g00721	lightyellow
Vitvi08g04213	lightyellow
Vitvi18g00784	lightyellow
Vitvi10g04044	lightyellow
Vitvi12g04566	lightyellow
Vitvi10g02386	lightyellow
Vitvi02g00435	lightyellow
Vitvi07g01840	lightyellow
Vitvi13g01242	lightyellow
Vitvi19g00300	lightyellow
Vitvi05g04095	lightyellow
Vitvi08g04062	lightyellow
Vitvi18g00929	lightyellow
Vitvi07g04543	lightyellow
Vitvi18g00480	lightyellow
Vitvi08g02035	lightyellow
Vitvi01g02001	lightyellow
Vitvi05g00038	lightyellow
Vitvi05g00039	lightyellow
Vitvi18g03265	lightyellow
Vitvi13g04728	lightyellow
Vitvi06g00106	lightyellow
Vitvi00g04822	lightyellow
Vitvi04g00482	lightyellow
Vitvi13g00031	lightyellow
Vitvi02g00145	lightyellow
Vitvi07g04049	lightyellow
Vitvi16g04451	lightyellow
Vitvi18g00096	lightyellow
Vitvi19g04524	lightyellow
Vitvi17g00622	lightyellow
Vitvi12g02505	lightyellow
Vitvi03g00034	lightyellow
Vitvi04g00341	magenta	85
Vitvi08g01887	magenta
Vitvi17g01598	magenta
Vitvi14g04415	magenta
Vitvi07g01893	magenta
Vitvi16g01362	magenta
Vitvi01g00354	magenta
Vitvi11g04071	magenta
Vitvi07g00024	magenta
Vitvi15g04309	magenta
Vitvi15g00912	magenta
Vitvi11g00927	magenta
Vitvi11g04093	magenta
Vitvi06g01400	magenta
Vitvi09g00355	magenta
Vitvi08g02169	magenta
Vitvi10g01642	magenta
Vitvi04g01432	magenta
Vitvi01g04474	magenta
Vitvi13g00177	magenta
Vitvi08g01520	magenta
Vitvi19g02080	magenta
Vitvi15g00910	magenta
Vitvi13g04718	magenta
Vitvi11g00466	magenta
Vitvi04g00633	magenta
Vitvi00g04245	magenta
Vitvi09g01606	magenta
Vitvi17g04107	magenta
Vitvi01g00360	magenta
Vitvi01g00556	magenta
Vitvi03g00389	magenta
Vitvi17g00036	magenta
Vitvi04g04112	magenta
Vitvi06g01644	magenta
Vitvi03g01574	magenta
Vitvi15g01499	magenta
Vitvi16g00692	magenta
Vitvi16g00630	magenta
Vitvi05g00560	magenta
Vitvi07g01829	magenta
Vitvi07g02667	magenta
Vitvi06g00533	magenta
Vitvi06g00443	magenta
Vitvi17g00974	magenta
Vitvi14g01888	magenta
Vitvi16g01915	magenta
Vitvi01g00943	magenta
Vitvi05g04408	magenta
Vitvi18g00438	magenta
Vitvi01g01670	magenta
Vitvi14g04453	magenta
Vitvi10g02284	magenta
Vitvi11g00667	magenta
Vitvi03g00527	magenta
Vitvi05g01682	magenta
Vitvi01g01759	magenta
Vitvi09g01545	magenta
Vitvi05g01930	magenta
Vitvi14g01482	magenta
Vitvi07g02074	magenta
Vitvi18g00184	magenta
Vitvi06g01685	magenta
Vitvi12g00270	magenta
Vitvi19g00115	magenta
Vitvi14g04536	magenta
Vitvi06g00422	magenta
Vitvi18g00988	magenta
Vitvi05g01044	magenta
Vitvi14g00318	magenta
Vitvi13g02105	magenta
Vitvi06g00136	magenta
Vitvi13g01291	magenta
Vitvi04g01589	magenta
Vitvi05g01697	magenta
Vitvi13g00010	magenta
Vitvi12g00519	magenta
Vitvi13g01842	magenta
Vitvi06g00562	magenta
Vitvi10g04037	magenta
Vitvi01g00277	magenta
Vitvi13g01817	magenta
Vitvi07g04579	magenta
Vitvi13g04747	magenta
Vitvi11g01329	magenta
Vitvi09g00985	midnightblue	62
Vitvi18g00508	midnightblue
Vitvi02g00161	midnightblue
Vitvi13g00058	midnightblue
Vitvi18g00725	midnightblue
Vitvi11g04073	midnightblue
Vitvi11g00828	midnightblue
Vitvi08g02143	midnightblue
Vitvi06g00356	midnightblue
Vitvi01g00465	midnightblue
Vitvi11g00140	midnightblue
Vitvi13g00326	midnightblue
Vitvi06g01055	midnightblue
Vitvi11g00415	midnightblue
Vitvi09g04550	midnightblue
Vitvi01g00525	midnightblue
Vitvi12g00594	midnightblue
Vitvi04g02205	midnightblue
Vitvi02g01182	midnightblue
Vitvi13g01756	midnightblue
Vitvi01g01651	midnightblue
Vitvi08g00283	midnightblue
Vitvi08g02270	midnightblue
Vitvi10g00630	midnightblue
Vitvi08g01889	midnightblue
Vitvi07g01908	midnightblue
Vitvi06g00397	midnightblue
Vitvi01g02056	midnightblue
Vitvi01g00642	midnightblue
Vitvi18g02727	midnightblue
Vitvi10g01748	midnightblue
Vitvi13g01907	midnightblue
Vitvi07g00474	midnightblue
Vitvi10g00217	midnightblue
Vitvi08g01287	midnightblue
Vitvi19g01284	midnightblue
Vitvi03g00862	midnightblue
Vitvi17g01527	midnightblue
Vitvi11g01188	midnightblue
Vitvi18g02823	midnightblue
Vitvi17g00173	midnightblue
Vitvi09g00500	midnightblue
Vitvi18g01639	midnightblue
Vitvi10g04088	midnightblue
Vitvi01g01922	midnightblue
Vitvi00g04870	midnightblue
Vitvi17g00642	midnightblue
Vitvi04g04314	midnightblue
Vitvi08g01867	midnightblue
Vitvi13g04625	midnightblue
Vitvi14g00094	midnightblue
Vitvi02g04164	midnightblue
Vitvi18g01276	midnightblue
Vitvi02g00790	midnightblue
Vitvi07g02521	midnightblue
Vitvi18g02824	midnightblue
Vitvi13g00651	midnightblue
Vitvi07g01602	midnightblue
Vitvi03g00500	midnightblue
Vitvi03g00476	midnightblue
Vitvi05g04526	midnightblue
Vitvi18g04278	midnightblue
Vitvi15g01034	pink	106
Vitvi13g02024	pink
Vitvi08g00854	pink
Vitvi02g00096	pink
Vitvi07g01777	pink
Vitvi04g01633	pink
Vitvi06g01172	pink
Vitvi02g01286	pink
Vitvi04g00618	pink
Vitvi09g00595	pink
Vitvi11g00724	pink
Vitvi18g02775	pink
Vitvi17g00983	pink
Vitvi19g04112	pink
Vitvi02g01713	pink
Vitvi14g01500	pink
Vitvi04g04036	pink
Vitvi17g04258	pink
Vitvi18g00111	pink
Vitvi19g02014	pink
Vitvi14g02990	pink
Vitvi02g00750	pink
Vitvi17g00528	pink
Vitvi07g00302	pink
Vitvi15g01181	pink
Vitvi16g01099	pink
Vitvi10g00591	pink
Vitvi07g00465	pink
Vitvi18g01299	pink
Vitvi07g04004	pink
Vitvi15g01055	pink
Vitvi10g00057	pink
Vitvi01g00214	pink
Vitvi16g00007	pink
Vitvi06g04198	pink
Vitvi04g01324	pink
Vitvi08g01454	pink
Vitvi09g00514	pink
Vitvi16g00929	pink
Vitvi12g00528	pink
Vitvi14g01551	pink
Vitvi02g00672	pink
Vitvi18g02423	pink
Vitvi15g00571	pink
Vitvi00g04664	pink
Vitvi19g00401	pink
Vitvi03g00137	pink
Vitvi19g04641	pink
Vitvi04g00781	pink
Vitvi04g01390	pink
Vitvi16g00044	pink
Vitvi04g01318	pink
Vitvi19g01741	pink
Vitvi02g00080	pink
Vitvi12g00170	pink
Vitvi13g01417	pink
Vitvi08g04202	pink
Vitvi06g00832	pink
Vitvi17g00371	pink
Vitvi08g00059	pink
Vitvi07g04680	pink
Vitvi12g00770	pink
Vitvi01g00353	pink
Vitvi13g04107	pink
Vitvi17g00411	pink
Vitvi01g01982	pink
Vitvi11g00698	pink
Vitvi14g00387	pink
Vitvi07g00333	pink
Vitvi19g00206	pink
Vitvi01g00450	pink
Vitvi15g00463	pink
Vitvi03g00170	pink
Vitvi08g01239	pink
Vitvi13g01353	pink
Vitvi05g00580	pink
Vitvi12g02368	pink
Vitvi04g00066	pink
Vitvi18g00412	pink
Vitvi08g00672	pink
Vitvi04g02092	pink
Vitvi11g00270	pink
Vitvi18g00961	pink
Vitvi02g01397	pink
Vitvi13g04370	pink
Vitvi01g01981	pink
Vitvi00g04242	pink
Vitvi03g00056	pink
Vitvi07g04313	pink
Vitvi02g00309	pink
Vitvi01g00444	pink
Vitvi08g01095	pink
Vitvi06g00230	pink
Vitvi14g00410	pink
Vitvi18g00325	pink
Vitvi13g00173	pink
Vitvi10g00948	pink
Vitvi15g01027	pink
Vitvi10g04307	pink
Vitvi02g01275	pink
Vitvi06g00699	pink
Vitvi16g01333	pink
Vitvi13g00491	pink
Vitvi03g00845	pink
Vitvi06g00510	pink
Vitvi05g00486	pink
Vitvi19g00581	purple	81
Vitvi19g00434	purple
Vitvi05g01583	purple
Vitvi07g00353	purple
Vitvi02g04092	purple
Vitvi02g01409	purple
Vitvi17g00038	purple
Vitvi05g00107	purple
Vitvi07g00361	purple
Vitvi13g01966	purple
Vitvi11g00178	purple
Vitvi05g00357	purple
Vitvi14g01289	purple
Vitvi09g00329	purple
Vitvi17g00916	purple
Vitvi05g00089	purple
Vitvi15g04474	purple
Vitvi12g00008	purple
Vitvi04g00328	purple
Vitvi01g00793	purple
Vitvi08g01701	purple
Vitvi08g01787	purple
Vitvi17g00178	purple
Vitvi09g00177	purple
Vitvi12g02659	purple
Vitvi06g01318	purple
Vitvi10g04288	purple
Vitvi07g02686	purple
Vitvi07g04646	purple
Vitvi09g01513	purple
Vitvi10g01778	purple
Vitvi19g01878	purple
Vitvi06g04066	purple
Vitvi06g00666	purple
Vitvi14g02018	purple
Vitvi18g01608	purple
Vitvi02g00719	purple
Vitvi10g04287	purple
Vitvi12g02353	purple
Vitvi18g01285	purple
Vitvi11g00030	purple
Vitvi08g00865	purple
Vitvi15g00829	purple
Vitvi14g01419	purple
Vitvi06g01377	purple
Vitvi00g04566	purple
Vitvi05g01947	purple
Vitvi14g00234	purple
Vitvi00g04563	purple
Vitvi03g01479	purple
Vitvi15g01538	purple
Vitvi09g00019	purple
Vitvi12g00234	purple
Vitvi11g00290	purple
Vitvi05g00979	purple
Vitvi14g00791	purple
Vitvi04g00249	purple
Vitvi17g00778	purple
Vitvi02g00326	purple
Vitvi07g01543	purple
Vitvi08g01684	purple
Vitvi07g02645	purple
Vitvi07g04125	purple
Vitvi06g00669	purple
Vitvi19g00239	purple
Vitvi11g00443	purple
Vitvi11g00700	purple
Vitvi11g00356	purple
Vitvi08g04184	purple
Vitvi16g01282	purple
Vitvi17g00102	purple
Vitvi18g02533	purple
Vitvi17g00028	purple
Vitvi13g01827	purple
Vitvi01g01826	purple
Vitvi06g00785	purple
Vitvi09g01381	purple
Vitvi18g03048	purple
Vitvi19g00164	purple
Vitvi01g00108	purple
Vitvi16g01857	purple
Vitvi02g00605	red	120
Vitvi06g00741	red
Vitvi13g00015	red
Vitvi08g01245	red
Vitvi05g01956	red
Vitvi07g01929	red
Vitvi19g00270	red
Vitvi15g01640	red
Vitvi08g00138	red
Vitvi08g01027	red
Vitvi18g00675	red
Vitvi18g00436	red
Vitvi11g04148	red
Vitvi01g00279	red
Vitvi12g00141	red
Vitvi05g04185	red
Vitvi06g00779	red
Vitvi11g00477	red
Vitvi18g02496	red
Vitvi01g00533	red
Vitvi03g01288	red
Vitvi06g00653	red
Vitvi06g00803	red
Vitvi15g01623	red
Vitvi18g04081	red
Vitvi11g00089	red
Vitvi17g00022	red
Vitvi12g02724	red
Vitvi06g00442	red
Vitvi15g00997	red
Vitvi19g01754	red
Vitvi05g01519	red
Vitvi04g01182	red
Vitvi06g01261	red
Vitvi10g01384	red
Vitvi16g00380	red
Vitvi04g00845	red
Vitvi09g04136	red
Vitvi06g00579	red
Vitvi18g01553	red
Vitvi03g01254	red
Vitvi02g00704	red
Vitvi15g01049	red
Vitvi19g00322	red
Vitvi18g04411	red
Vitvi09g00617	red
Vitvi11g01272	red
Vitvi06g01959	red
Vitvi05g00873	red
Vitvi06g00646	red
Vitvi03g01520	red
Vitvi00g04039	red
Vitvi04g01536	red
Vitvi02g00225	red
Vitvi18g02581	red
Vitvi02g00717	red
Vitvi17g04176	red
Vitvi18g00590	red
Vitvi15g04674	red
Vitvi08g01880	red
Vitvi09g01229	red
Vitvi17g00189	red
Vitvi06g00258	red
Vitvi16g01413	red
Vitvi13g00214	red
Vitvi18g00856	red
Vitvi04g00474	red
Vitvi18g00474	red
Vitvi06g04210	red
Vitvi09g00277	red
Vitvi12g00120	red
Vitvi14g01741	red
Vitvi05g02279	red
Vitvi13g00235	red
Vitvi08g01182	red
Vitvi05g00314	red
Vitvi14g01826	red
Vitvi08g01104	red
Vitvi11g00080	red
Vitvi06g00613	red
Vitvi07g01745	red
Vitvi09g00303	red
Vitvi15g00642	red
Vitvi05g01038	red
Vitvi17g01420	red
Vitvi07g01703	red
Vitvi16g01089	red
Vitvi18g00163	red
Vitvi16g00949	red
Vitvi12g02500	red
Vitvi08g00930	red
Vitvi11g00295	red
Vitvi15g00791	red
Vitvi11g00567	red
Vitvi09g04057	red
Vitvi10g00491	red
Vitvi08g04215	red
Vitvi11g00713	red
Vitvi02g01721	red
Vitvi17g00640	red
Vitvi00g04554	red
Vitvi14g04277	red
Vitvi10g01666	red
Vitvi10g01582	red
Vitvi02g00722	red
Vitvi01g01671	red
Vitvi09g00227	red
Vitvi11g00584	red
Vitvi05g00765	red
Vitvi01g00224	red
Vitvi14g00546	red
Vitvi14g02985	red
Vitvi14g01590	red
Vitvi14g00521	red
Vitvi13g01654	red
Vitvi18g00788	red
Vitvi10g00521	red
Vitvi08g01817	red
Vitvi19g01548	red
Vitvi10g00488	red
Vitvi07g01690	royalblue	51
Vitvi08g01805	royalblue
Vitvi05g00434	royalblue
Vitvi10g01762	royalblue
Vitvi05g01858	royalblue
Vitvi14g04460	royalblue
Vitvi14g00101	royalblue
Vitvi13g00157	royalblue
Vitvi04g01161	royalblue
Vitvi05g00204	royalblue
Vitvi01g00481	royalblue
Vitvi05g00170	royalblue
Vitvi08g02245	royalblue
Vitvi07g01642	royalblue
Vitvi06g00784	royalblue
Vitvi14g01061	royalblue
Vitvi02g00507	royalblue
Vitvi08g00939	royalblue
Vitvi19g00150	royalblue
Vitvi19g00186	royalblue
Vitvi05g01942	royalblue
Vitvi07g02160	royalblue
Vitvi05g00839	royalblue
Vitvi10g04317	royalblue
Vitvi02g01615	royalblue
Vitvi17g01535	royalblue
Vitvi15g01101	royalblue
Vitvi14g04131	royalblue
Vitvi04g00272	royalblue
Vitvi14g01717	royalblue
Vitvi08g04358	royalblue
Vitvi14g01226	royalblue
Vitvi18g01135	royalblue
Vitvi02g01414	royalblue
Vitvi13g00597	royalblue
Vitvi06g04028	royalblue
Vitvi04g01550	royalblue
Vitvi03g00712	royalblue
Vitvi05g00112	royalblue
Vitvi10g01764	royalblue
Vitvi04g01691	royalblue
Vitvi02g00379	royalblue
Vitvi09g01459	royalblue
Vitvi13g01094	royalblue
Vitvi17g04170	royalblue
Vitvi12g00076	royalblue
Vitvi10g01541	royalblue
Vitvi06g00315	royalblue
Vitvi08g04357	royalblue
Vitvi00g04146	royalblue
Vitvi08g01042	royalblue
Vitvi02g01406	salmon	64
Vitvi03g00021	salmon
Vitvi10g00064	salmon
Vitvi05g01953	salmon
Vitvi05g01950	salmon
Vitvi18g04579	salmon
Vitvi08g01546	salmon
Vitvi05g01948	salmon
Vitvi08g00942	salmon
Vitvi02g00417	salmon
Vitvi18g00667	salmon
Vitvi05g00387	salmon
Vitvi17g04085	salmon
Vitvi14g00056	salmon
Vitvi09g01251	salmon
Vitvi08g01217	salmon
Vitvi10g00204	salmon
Vitvi18g02080	salmon
Vitvi05g00461	salmon
Vitvi19g00477	salmon
Vitvi01g00299	salmon
Vitvi16g00182	salmon
Vitvi07g01985	salmon
Vitvi08g00730	salmon
Vitvi18g01180	salmon
Vitvi03g01237	salmon
Vitvi12g00071	salmon
Vitvi01g00143	salmon
Vitvi17g00540	salmon
Vitvi02g01399	salmon
Vitvi08g01838	salmon
Vitvi07g00549	salmon
Vitvi17g00870	salmon
Vitvi01g01666	salmon
Vitvi06g00652	salmon
Vitvi11g00545	salmon
Vitvi07g00314	salmon
Vitvi16g01330	salmon
Vitvi18g00596	salmon
Vitvi11g00601	salmon
Vitvi07g04075	salmon
Vitvi02g00669	salmon
Vitvi01g00375	salmon
Vitvi12g02262	salmon
Vitvi08g00205	salmon
Vitvi01g00591	salmon
Vitvi15g01031	salmon
Vitvi02g01429	salmon
Vitvi14g01530	salmon
Vitvi04g01247	salmon
Vitvi05g00726	salmon
Vitvi02g00078	salmon
Vitvi00g04336	salmon
Vitvi09g04032	salmon
Vitvi04g04445	salmon
Vitvi03g00119	salmon
Vitvi10g00245	salmon
Vitvi18g02657	salmon
Vitvi07g01178	salmon
Vitvi04g01723	salmon
Vitvi07g01927	salmon
Vitvi18g04174	salmon
Vitvi06g00632	salmon
Vitvi02g04117	salmon
Vitvi06g01696	tan	67
Vitvi11g04142	tan
Vitvi02g00310	tan
Vitvi08g00954	tan
Vitvi02g00429	tan
Vitvi07g01523	tan
Vitvi01g01877	tan
Vitvi10g02216	tan
Vitvi11g01429	tan
Vitvi04g01887	tan
Vitvi18g02538	tan
Vitvi05g00675	tan
Vitvi14g00142	tan
Vitvi06g04184	tan
Vitvi06g01700	tan
Vitvi10g04721	tan
Vitvi19g00377	tan
Vitvi18g00237	tan
Vitvi09g00149	tan
Vitvi01g01943	tan
Vitvi04g00860	tan
Vitvi11g00066	tan
Vitvi03g00080	tan
Vitvi05g01336	tan
Vitvi11g00542	tan
Vitvi02g04169	tan
Vitvi07g00736	tan
Vitvi12g00209	tan
Vitvi17g00829	tan
Vitvi08g02371	tan
Vitvi06g00556	tan
Vitvi10g00601	tan
Vitvi10g00246	tan
Vitvi13g04717	tan
Vitvi15g01059	tan
Vitvi13g01357	tan
Vitvi01g01944	tan
Vitvi06g00500	tan
Vitvi08g04142	tan
Vitvi13g01828	tan
Vitvi06g01084	tan
Vitvi12g04074	tan
Vitvi03g00564	tan
Vitvi01g01942	tan
Vitvi11g04244	tan
Vitvi19g01690	tan
Vitvi18g00574	tan
Vitvi18g02472	tan
Vitvi18g02625	tan
Vitvi08g02210	tan
Vitvi01g00255	tan
Vitvi06g00387	tan
Vitvi09g04051	tan
Vitvi19g00760	tan
Vitvi18g00808	tan
Vitvi18g00563	tan
Vitvi19g00678	tan
Vitvi03g01287	tan
Vitvi00g04145	tan
Vitvi01g00935	tan
Vitvi19g00125	tan
Vitvi13g01091	tan
Vitvi04g01238	tan
Vitvi13g02251	tan
Vitvi16g04182	tan
Vitvi05g01555	tan
Vitvi02g00792	tan
Vitvi04g04341	turquoise	176
Vitvi19g04218	turquoise
Vitvi05g00284	turquoise
Vitvi08g01890	turquoise
Vitvi13g01052	turquoise
Vitvi13g01755	turquoise
Vitvi07g02144	turquoise
Vitvi04g04024	turquoise
Vitvi03g04038	turquoise
Vitvi18g03101	turquoise
Vitvi12g00198	turquoise
Vitvi01g00787	turquoise
Vitvi07g00341	turquoise
Vitvi19g02039	turquoise
Vitvi02g00138	turquoise
Vitvi14g01773	turquoise
Vitvi14g04155	turquoise
Vitvi06g01354	turquoise
Vitvi14g02659	turquoise
Vitvi11g01300	turquoise
Vitvi01g04179	turquoise
Vitvi02g04013	turquoise
Vitvi11g00076	turquoise
Vitvi18g03100	turquoise
Vitvi06g01762	turquoise
Vitvi09g00284	turquoise
Vitvi05g00462	turquoise
Vitvi18g01669	turquoise
Vitvi18g00378	turquoise
Vitvi01g00142	turquoise
Vitvi12g02470	turquoise
Vitvi14g04418	turquoise
Vitvi10g01544	turquoise
Vitvi18g00215	turquoise
Vitvi08g00992	turquoise
Vitvi06g01718	turquoise
Vitvi14g02473	turquoise
Vitvi01g02058	turquoise
Vitvi02g00390	turquoise
Vitvi08g01366	turquoise
Vitvi10g00229	turquoise
Vitvi03g00186	turquoise
Vitvi17g00786	turquoise
Vitvi17g04029	turquoise
Vitvi19g00185	turquoise
Vitvi18g00177	turquoise
Vitvi04g00038	turquoise
Vitvi03g01399	turquoise
Vitvi04g01366	turquoise
Vitvi07g00241	turquoise
Vitvi17g00899	turquoise
Vitvi14g04009	turquoise
Vitvi18g00879	turquoise
Vitvi05g01931	turquoise
Vitvi07g00311	turquoise
Vitvi10g04085	turquoise
Vitvi18g02778	turquoise
Vitvi02g01230	turquoise
Vitvi14g00841	turquoise
Vitvi18g01226	turquoise
Vitvi18g01507	turquoise
Vitvi14g04154	turquoise
Vitvi06g00643	turquoise
Vitvi06g01399	turquoise
Vitvi04g00051	turquoise
Vitvi03g00206	turquoise
Vitvi10g00107	turquoise
Vitvi09g00358	turquoise
Vitvi01g00539	turquoise
Vitvi06g00029	turquoise
Vitvi15g01094	turquoise
Vitvi11g00308	turquoise
Vitvi01g04178	turquoise
Vitvi03g00721	turquoise
Vitvi12g00167	turquoise
Vitvi17g01086	turquoise
Vitvi07g00316	turquoise
Vitvi05g01088	turquoise
Vitvi05g01337	turquoise
Vitvi18g01223	turquoise
Vitvi13g04637	turquoise
Vitvi14g00126	turquoise
Vitvi05g00295	turquoise
Vitvi19g01048	turquoise
Vitvi08g00018	turquoise
Vitvi13g01832	turquoise
Vitvi08g01773	turquoise
Vitvi10g00212	turquoise
Vitvi19g00744	turquoise
Vitvi11g00513	turquoise
Vitvi14g01307	turquoise
Vitvi17g00123	turquoise
Vitvi04g01271	turquoise
Vitvi14g02663	turquoise
Vitvi18g01073	turquoise
Vitvi12g02356	turquoise
Vitvi10g02178	turquoise
Vitvi17g04134	turquoise
Vitvi05g01945	turquoise
Vitvi03g00557	turquoise
Vitvi01g00918	turquoise
Vitvi01g00907	turquoise
Vitvi03g01080	turquoise
Vitvi17g00441	turquoise
Vitvi13g00601	turquoise
Vitvi03g00155	turquoise
Vitvi02g01341	turquoise
Vitvi08g02086	turquoise
Vitvi05g00161	turquoise
Vitvi18g02758	turquoise
Vitvi04g01836	turquoise
Vitvi02g01739	turquoise
Vitvi14g01934	turquoise
Vitvi14g01479	turquoise
Vitvi04g00388	turquoise
Vitvi13g02248	turquoise
Vitvi11g01205	turquoise
Vitvi02g00702	turquoise
Vitvi03g04022	turquoise
Vitvi01g01881	turquoise
Vitvi14g01662	turquoise
Vitvi05g00517	turquoise
Vitvi08g01438	turquoise
Vitvi01g00852	turquoise
Vitvi16g00935	turquoise
Vitvi13g00598	turquoise
Vitvi03g00368	turquoise
Vitvi11g00814	turquoise
Vitvi18g00699	turquoise
Vitvi06g00786	turquoise
Vitvi03g04228	turquoise
Vitvi01g04386	turquoise
Vitvi13g00104	turquoise
Vitvi18g00730	turquoise
Vitvi07g01747	turquoise
Vitvi04g01024	turquoise
Vitvi16g01367	turquoise
Vitvi08g00053	turquoise
Vitvi13g00631	turquoise
Vitvi14g01701	turquoise
Vitvi10g00728	turquoise
Vitvi16g01226	turquoise
Vitvi17g00192	turquoise
Vitvi18g00937	turquoise
Vitvi18g00092	turquoise
Vitvi14g02945	turquoise
Vitvi03g00895	turquoise
Vitvi02g00445	turquoise
Vitvi14g00178	turquoise
Vitvi13g00008	turquoise
Vitvi17g00150	turquoise
Vitvi11g00429	turquoise
Vitvi13g04165	turquoise
Vitvi17g01421	turquoise
Vitvi14g01796	turquoise
Vitvi06g04159	turquoise
Vitvi01g00330	turquoise
Vitvi19g00727	turquoise
Vitvi13g04363	turquoise
Vitvi17g04144	turquoise
Vitvi08g01176	turquoise
Vitvi08g00897	turquoise
Vitvi17g01525	turquoise
Vitvi18g00037	turquoise
Vitvi04g02091	turquoise
Vitvi07g00567	turquoise
Vitvi06g00408	turquoise
Vitvi03g00153	turquoise
Vitvi03g00601	turquoise
Vitvi01g01546	turquoise
Vitvi07g02643	turquoise
Vitvi08g01519	turquoise
Vitvi03g00298	turquoise
Vitvi08g01803	turquoise
Vitvi07g00396	turquoise
Vitvi11g01198	turquoise
Vitvi03g00054	yellow	136
Vitvi04g01466	yellow
Vitvi13g00131	yellow
Vitvi01g01846	yellow
Vitvi10g04302	yellow
Vitvi07g01676	yellow
Vitvi07g01874	yellow
Vitvi10g00063	yellow
Vitvi09g00085	yellow
Vitvi01g00244	yellow
Vitvi11g00050	yellow
Vitvi14g01596	yellow
Vitvi18g01617	yellow
Vitvi02g01780	yellow
Vitvi02g00698	yellow
Vitvi10g01029	yellow
Vitvi18g02584	yellow
Vitvi11g00485	yellow
Vitvi09g01122	yellow
Vitvi05g00817	yellow
Vitvi16g00735	yellow
Vitvi13g02574	yellow
Vitvi10g00358	yellow
Vitvi18g00368	yellow
Vitvi15g01089	yellow
Vitvi14g00772	yellow
Vitvi16g04349	yellow
Vitvi11g00710	yellow
Vitvi17g01440	yellow
Vitvi05g01108	yellow
Vitvi09g00064	yellow
Vitvi01g00889	yellow
Vitvi06g01946	yellow
Vitvi18g01126	yellow
Vitvi16g01800	yellow
Vitvi01g00061	yellow
Vitvi18g00427	yellow
Vitvi14g01499	yellow
Vitvi19g00514	yellow
Vitvi07g00684	yellow
Vitvi06g00308	yellow
Vitvi00g04555	yellow
Vitvi08g01955	yellow
Vitvi07g00598	yellow
Vitvi13g00605	yellow
Vitvi19g01880	yellow
Vitvi16g00712	yellow
Vitvi02g00604	yellow
Vitvi09g00049	yellow
Vitvi18g04665	yellow
Vitvi18g00424	yellow
Vitvi14g02444	yellow
Vitvi04g01748	yellow
Vitvi11g01236	yellow
Vitvi17g01490	yellow
Vitvi16g04347	yellow
Vitvi19g02230	yellow
Vitvi10g04509	yellow
Vitvi06g00201	yellow
Vitvi18g00326	yellow
Vitvi06g01389	yellow
Vitvi14g01246	yellow
Vitvi05g01091	yellow
Vitvi18g00430	yellow
Vitvi10g02255	yellow
Vitvi05g01776	yellow
Vitvi13g01972	yellow
Vitvi01g00954	yellow
Vitvi03g00249	yellow
Vitvi18g00027	yellow
Vitvi02g00255	yellow
Vitvi11g01257	yellow
Vitvi12g00388	yellow
Vitvi16g04477	yellow
Vitvi08g00690	yellow
Vitvi09g00218	yellow
Vitvi01g01855	yellow
Vitvi17g01611	yellow
Vitvi07g01351	yellow
Vitvi17g00438	yellow
Vitvi16g04345	yellow
Vitvi17g00900	yellow
Vitvi05g00309	yellow
Vitvi15g01060	yellow
Vitvi04g00121	yellow
Vitvi07g02885	yellow
Vitvi16g04291	yellow
Vitvi08g01900	yellow
Vitvi18g04005	yellow
Vitvi01g00849	yellow
Vitvi14g01990	yellow
Vitvi02g00617	yellow
Vitvi19g00143	yellow
Vitvi02g00044	yellow
Vitvi14g00167	yellow
Vitvi16g00733	yellow
Vitvi03g00262	yellow
Vitvi03g01092	yellow
Vitvi13g00055	yellow
Vitvi17g01451	yellow
Vitvi14g01757	yellow
Vitvi15g01115	yellow
Vitvi01g01015	yellow
Vitvi06g01777	yellow
Vitvi18g02588	yellow
Vitvi18g00533	yellow
Vitvi03g00398	yellow
Vitvi11g00394	yellow
Vitvi02g00407	yellow
Vitvi01g00940	yellow
Vitvi12g00277	yellow
Vitvi12g00649	yellow
Vitvi18g00425	yellow
Vitvi18g00433	yellow
Vitvi19g00025	yellow
Vitvi05g00616	yellow
Vitvi06g01516	yellow
Vitvi16g01643	yellow
Vitvi04g00626	yellow
Vitvi02g00723	yellow
Vitvi02g01670	yellow
Vitvi03g01019	yellow
Vitvi02g00696	yellow
Vitvi19g00257	yellow
Vitvi18g02398	yellow
Vitvi18g00966	yellow
Vitvi08g00782	yellow
Vitvi01g00860	yellow
Vitvi04g01741	yellow
Vitvi14g00118	yellow
Vitvi15g01090	yellow
Vitvi03g00238	yellow
Vitvi17g00603	yellow
Vitvi07g04089	yellow
[truncated: 2 more rows]

## Sheet: S5
Table S5. List of hub genes identified within the MEblack module of 'SO4' and 'Beida' grapevine rootstocks under salt stress.
Gene	Module	kME	Degree	GS_max_abs
Vitvi07g02043	black	0.964503	583.17	0.85115
Vitvi09g01808	black	0.963432	632.631	0.876902
Vitvi14g00619	black	0.96253	584.843	0.861064
Vitvi14g01811	black	0.957611	702.863	0.837087
Vitvi05g00759	black	0.954585	605.962	0.854743
Vitvi01g00735	black	0.952672	848.438	0.894924
Vitvi19g00596	black	0.95124	691.233	0.82269
Vitvi08g04383	black	0.950639	587.789	0.80093
Vitvi04g00167	black	0.947923	658.716	0.817389
Vitvi13g02488	black	0.947405	629.508	0.840747
